# Supplementary material for: Plasma lipid levels and risk of retinal vascular occlusion: A genetic study using Mendelian randomization
Source: Front Endocrinol (Lausanne). 2022 Oct 10;13:954453. doi: 10.3389/fendo.2022.954453 (PMC9588969; doi:10.3389/fendo.2022.954453)
Supplement: Supplementary file 1 [file DataSheet_1.csv]

the details of SNPs in HDL from GLGC	SNP	effect_allele.exposure	other_allele.exposure	effect_allele.outcome	other_allele.outcome	beta.exposure	beta.outcome	eaf.exposure	eaf.outcome	palindromic	chr	pos	se.outcome	samplesize.outcome	pval.outcome	pos.exposure	chr.exposure	pval.exposure	se.exposure	samplesize.exposure	exposure	rsq.exposure	effective_n.exposure	rsq.outcome	effective_n.outcome	steiger_dir	steiger_pval	F	R2
1	rs10019888	G	A	G	A	-0.027	0.0981	0.1636	0.1359	FALSE	4	26062990	0.0524	204613	0.061	26062990	4	4.90E-08	0.0046	187077	HDL cholesterol || id:ieu-a-299	0.000184126	187077	1.71E-05	204613	TRUE	0.003194875	34.45179584	0.000199505
2	rs10087900	A	G	A	G	-0.0231	-0.0238	0.4393	0.3799	FALSE	8	144303418	0.037	204613	0.519501	144303418	8	2.17E-09	0.0036	183672	HDL cholesterol || id:ieu-a-299	0.000224121	183672	2.02E-06	204613	TRUE	2.49E-05	41.17361111	0.000262873
3	rs102275	C	T	C	T	-0.0391	0.0168	0.372	0.4156	FALSE	11	61557803	0.0363	204613	0.6442	61557803	11	6.40E-28	0.0035	187085	HDL cholesterol || id:ieu-a-299	0.000666643	187085	1.05E-06	204613	TRUE	8.94E-15	124.8008163	0.000714309
4	rs103294	T	C	T	C	0.0523	-0.0389	0.186	0.2936	FALSE	19	54797848	0.0393	204613	0.322	54797848	19	3.99E-30	0.0044	175917	HDL cholesterol || id:ieu-a-299	0.000802503	175917	4.79E-06	204613	TRUE	8.85E-16	141.2856405	0.000828268
5	rs10468017	T	C	T	C	0.1179	-0.0262	0.2757	0.3329	FALSE	15	58678512	0.0379	204613	0.490399	58678512	15	1.21E-188	0.0038	181223	HDL cholesterol || id:ieu-a-299	0.005283857	181223	2.34E-06	204613	TRUE	3.14E-108	962.6322715	0.005551532
6	rs1047891	A	C	A	C	-0.0269	-0.008	0.3021	0.3234	FALSE	2	211540507	0.0385	204613	0.8351	211540507	2	8.73E-10	0.0039	182043	HDL cholesterol || id:ieu-a-299	0.000261272	182043	2.11E-07	204613	TRUE	1.09E-06	47.57462196	0.000305125
7	rs10761771	C	T	C	T	0.0198	0.0525	0.467	0.4717	FALSE	10	65230164	0.0359	204613	0.1436	65230164	10	4.12E-09	0.0034	182895	HDL cholesterol || id:ieu-a-299	0.000185394	182895	1.05E-05	204613	TRUE	0.001251537	33.91349481	0.000195166
8	rs10808546	T	C	T	C	0.0409	-0.035	0.4459	0.4318	FALSE	8	126495818	0.0361	204613	0.3314	126495818	8	4.11E-30	0.0034	185835	HDL cholesterol || id:ieu-a-299	0.000778087	185835	4.59E-06	204613	TRUE	9.12E-16	144.7067474	0.000826613
9	rs11045163	G	A	G	A	0.0217	0.0028	0.4063	0.3968	FALSE	12	20463526	0.0367	204613	0.9381	20463526	12	3.20E-09	0.0035	187075	HDL cholesterol || id:ieu-a-299	0.000205439	187075	2.84E-08	204613	TRUE	9.50E-06	38.44	0.000227176
10	rs11065987	G	A	G	A	-0.0222	-0.0104	0.4222	0.3822	FALSE	12	112072424	0.0368	204613	0.778001	112072424	12	1.23E-09	0.0035	187119	HDL cholesterol || id:ieu-a-299	0.000214963	187119	3.90E-07	204613	TRUE	1.14E-05	40.23183673	0.000240454
11	rs11765979	C	A	C	A	0.0412	-0.0379	0.4578	0.4638	FALSE	7	130445877	0.0359	204613	0.291	130445877	7	3.11E-17	0.0048	94311	HDL cholesterol || id:ieu-a-299	0.000780584	94311	5.45E-06	204613	TRUE	7.64E-11	73.67361111	0.000842674
12	rs11789603	T	C	T	C	0.06	-0.0076	0.08971	0.07534	FALSE	9	107647019	0.0681	204613	0.9117	107647019	9	3.69E-21	0.006	184432	HDL cholesterol || id:ieu-a-299	0.000541917	184432	6.09E-08	204613	TRUE	7.25E-13	100	0.000587967
13	rs12133576	G	A	G	A	-0.0243	0.0994	0.6451	0.6558	FALSE	1	93816400	0.0376	204613	0.00825106	93816400	1	6.15E-11	0.0035	187123	HDL cholesterol || id:ieu-a-299	0.000257538	187123	3.42E-05	204613	TRUE	0.001420687	48.20326531	0.000270381
14	rs12145743	G	T	G	T	0.0203	0.003	0.3311	0.3448	FALSE	1	156700651	0.0377	204613	0.9376	156700651	1	1.80E-08	0.0036	181336	HDL cholesterol || id:ieu-a-299	0.00017532	181336	3.09E-08	204613	TRUE	5.10E-05	31.7970679	0.000182533
15	rs12412743	T	C	T	C	-0.0291	0.0206	0.153	0.1576	FALSE	10	114045333	0.0494	204613	0.6767	114045333	10	1.31E-09	0.0045	187095	HDL cholesterol || id:ieu-a-299	0.000223463	187095	8.50E-07	204613	TRUE	1.16E-05	41.81777778	0.000219478
16	rs12740374	T	G	T	G	0.0343	-0.0499	0.2124	0.2145	FALSE	1	109817590	0.0438	204613	0.2542	109817590	1	1.69E-15	0.0041	186888	HDL cholesterol || id:ieu-a-299	0.000374353	186888	6.34E-06	204613	TRUE	1.44E-07	69.98750744	0.000393621
17	rs12748152	T	C	T	C	-0.0506	0.1424	0.07124	0.07694	FALSE	1	27138393	0.0675	204613	0.0348201	27138393	1	9.74E-16	0.0062	187057	HDL cholesterol || id:ieu-a-299	0.000355954	187057	2.18E-05	204613	TRUE	8.97E-06	66.60665973	0.000338812
18	rs12801636	A	G	A	G	0.0235	-0.1107	0.2243	0.2038	FALSE	11	65391317	0.0443	204613	0.01245	65391317	11	3.15E-08	0.0042	187099	HDL cholesterol || id:ieu-a-299	0.000167301	187099	3.05E-05	204613	TRUE	0.020515255	31.30668934	0.000192171
19	rs13076253	C	A	C	A	-0.0283	0.028	0.1478	0.1864	FALSE	3	131751775	0.0459	204613	0.5416	131751775	3	4.96E-09	0.0048	186809	HDL cholesterol || id:ieu-a-299	0.000186044	186809	1.82E-06	204613	TRUE	0.000122446	34.76085069	0.000201752
20	rs13099479	A	G	A	G	0.036	0.027	0.08971	0.0756	FALSE	3	52677478	0.0674	204613	0.6891	52677478	3	1.82E-08	0.0062	187132	HDL cholesterol || id:ieu-a-299	0.000180136	187132	7.84E-07	204613	TRUE	8.88E-05	33.71488033	0.000211668
21	rs13107325	T	C	T	C	-0.0708	0.1067	0.07784	0.0141	FALSE	4	103188709	0.1524	204613	0.4839	103188709	4	1.06E-15	0.0078	179316	HDL cholesterol || id:ieu-a-299	0.000459265	179316	2.40E-06	204613	TRUE	7.87E-10	82.39053254	0.000719624
22	rs13702	C	T	C	T	0.1058	-0.0608	0.3127	0.2589	FALSE	8	19824492	0.0408	204613	0.1361	19824492	8	1.28E-160	0.0038	187044	HDL cholesterol || id:ieu-a-299	0.004127326	187044	1.09E-05	204613	TRUE	3.68E-81	775.1828255	0.004811445
23	rs1515110	T	G	T	G	-0.0323	0.0656	0.6187	0.6176	FALSE	2	227122216	0.0367	204613	0.0742301	227122216	2	8.04E-18	0.0035	187081	HDL cholesterol || id:ieu-a-299	0.000455037	187081	1.56E-05	204613	TRUE	5.50E-08	85.16653061	0.000492246
24	rs1689797	A	C	A	C	-0.0358	0.0422	0.3021	0.2878	FALSE	1	182150978	0.0395	204613	0.2854	182150978	1	2.85E-21	0.0036	187126	HDL cholesterol || id:ieu-a-299	0.000528205	187126	5.58E-06	204613	TRUE	1.13E-10	98.89197531	0.000540431
25	rs16942887	A	G	A	G	0.0831	-0.0238	0.1332	0.1508	FALSE	16	67928042	0.0503	204613	0.635199	67928042	16	8.28E-54	0.0051	185604	HDL cholesterol || id:ieu-a-299	0.001428428	185604	1.09E-06	204613	TRUE	1.87E-30	265.4982699	0.001594613
26	rs16965220	A	C	A	C	0.0219	-0.052	0.2982	0.2929	FALSE	16	57065121	0.0395	204613	0.1874	57065121	16	7.91E-09	0.0037	185512	HDL cholesterol || id:ieu-a-299	0.000188815	185512	8.47E-06	204613	TRUE	0.000728557	35.03360117	0.000200742
27	rs17145738	T	C	T	C	0.0408	0.0142	0.1174	0.1271	FALSE	7	72982874	0.0537	204613	0.791099	72982874	7	4.95E-13	0.0053	184971	HDL cholesterol || id:ieu-a-299	0.000320281	184971	3.42E-07	204613	TRUE	6.80E-08	59.26094696	0.000344971
28	rs17173637	C	T	C	T	-0.0363	0.0744	0.09763	0.1441	FALSE	7	150529449	0.0511	204613	0.1454	150529449	7	1.90E-08	0.0057	183901	HDL cholesterol || id:ieu-a-299	0.00022049	183901	1.04E-05	204613	TRUE	0.000294893	40.5567867	0.000232173
29	rs181360	G	T	G	T	-0.0376	0.0195	0.1992	0.3184	FALSE	22	21928916	0.0386	204613	0.6134	21928916	22	9.24E-18	0.0042	178216	HDL cholesterol || id:ieu-a-299	0.000449511	178216	1.25E-06	204613	TRUE	5.66E-10	80.14512472	0.000451044
30	rs1866956	T	C	T	C	0.0217	0.0242	0.6755	0.6483	FALSE	8	19748921	0.0375	204613	0.5198	19748921	8	7.96E-10	0.0037	187031	HDL cholesterol || id:ieu-a-299	0.000183877	187031	2.04E-06	204613	TRUE	0.000148806	34.39663988	0.000206438
31	rs1877031	A	G	A	G	0.0336	0.0381	0.6755	0.6839	FALSE	17	37814080	0.0385	204613	0.3221	37814080	17	1.20E-19	0.0036	185471	HDL cholesterol || id:ieu-a-299	0.00046946	185471	4.79E-06	204613	TRUE	1.23E-09	87.11111111	0.000494935
32	rs1883025	T	C	T	C	-0.0698	-0.0288	0.2427	0.1945	FALSE	9	107664301	0.0454	204613	0.5253	107664301	9	1.50E-65	0.0041	186365	HDL cholesterol || id:ieu-a-299	0.001552775	186365	1.97E-06	204613	TRUE	1.60E-32	289.8298632	0.00179093
33	rs1936800	T	C	T	C	-0.02	0.0166	0.4723	0.4844	FALSE	6	127436064	0.0359	204613	0.6436	127436064	6	3.05E-10	0.0034	187111	HDL cholesterol || id:ieu-a-299	0.000184896	187111	1.04E-06	204613	TRUE	8.44E-05	34.60207612	0.000199386
34	rs1980493	C	T	C	T	-0.0318	-0.0204	0.1227	0.1467	FALSE	6	32363215	0.0551	204613	0.7112	32363215	6	3.76E-10	0.0048	183275	HDL cholesterol || id:ieu-a-299	0.000239425	183275	6.70E-07	204613	TRUE	5.19E-06	43.890625	0.000217709
35	rs2013208	T	C	T	C	0.0254	0.0772	0.5053	0.5425	FALSE	3	50129399	0.0359	204613	0.0315798	50129399	3	8.92E-12	0.0036	169708	HDL cholesterol || id:ieu-a-299	0.00029325	169708	2.26E-05	204613	TRUE	0.000164391	49.7808642	0.000322544
36	rs205262	G	A	G	A	-0.0283	0.0517	0.2665	0.2817	FALSE	6	34563164	0.0402	204613	0.1981	34563164	6	3.88E-13	0.0039	181707	HDL cholesterol || id:ieu-a-299	0.000289702	181707	8.08E-06	204613	TRUE	1.09E-05	52.65548981	0.000313112
37	rs2066714	C	T	C	T	0.0453	0.0025	0.1201	0.09442	FALSE	9	107586753	0.0614	204613	0.9678	107586753	9	7.26E-10	0.0071	93528	HDL cholesterol || id:ieu-a-299	0.000435069	93528	8.10E-09	204613	TRUE	1.42E-07	40.70799445	0.000433713
38	rs2075650	G	A	G	A	-0.0554	-0.0504	0.1266	0.1733	FALSE	19	45395619	0.048	204613	0.294	45395619	19	9.72E-26	0.0051	175421	HDL cholesterol || id:ieu-a-299	0.000672219	175421	5.39E-06	204613	TRUE	3.98E-13	117.9992311	0.000678729
39	rs2241210	G	A	G	A	0.0332	0.0201	0.5528	0.4736	FALSE	12	109950144	0.0358	204613	0.5747	109950144	12	2.49E-20	0.0035	174782	HDL cholesterol || id:ieu-a-299	0.000514547	174782	1.54E-06	204613	TRUE	4.57E-11	89.97877551	0.000544974
40	rs2241770	C	T	C	T	-0.0989	-0.0289	0.1029	0.1061	FALSE	16	56866196	0.0582	204613	0.619599	56866196	16	6.78E-60	0.0057	185537	HDL cholesterol || id:ieu-a-299	0.001619992	185537	1.21E-06	204613	TRUE	2.45E-34	301.0529394	0.001805838
41	rs2250802	A	G	A	G	-0.034	0.045	0.6807	0.6817	FALSE	10	113921354	0.0385	204613	0.2426	113921354	10	2.02E-17	0.0038	184088	HDL cholesterol || id:ieu-a-299	0.000434691	184088	6.68E-06	204613	TRUE	1.29E-08	80.05540166	0.000502507
42	rs2278236	A	G	A	G	0.0331	0.0099	0.5435	0.5233	FALSE	19	8431581	0.0358	204613	0.782299	8431581	19	3.18E-18	0.0035	185450	HDL cholesterol || id:ieu-a-299	0.000482046	185450	3.74E-07	204613	TRUE	2.77E-11	89.43755102	0.000543659
44	rs2290547	A	G	A	G	-0.0297	-0.0112	0.2111	0.2341	FALSE	3	47061183	0.0421	204613	0.791099	47061183	3	3.69E-09	0.0046	187142	HDL cholesterol || id:ieu-a-299	0.000222707	187142	3.46E-07	204613	TRUE	7.39E-06	41.68667297	0.000293801
45	rs2293889	G	T	G	T	0.0312	0.0331	0.5871	0.6926	FALSE	8	116599199	0.0392	204613	0.3985	116599199	8	4.27E-17	0.0035	180102	HDL cholesterol || id:ieu-a-299	0.00044103	180102	3.48E-06	204613	TRUE	3.16E-09	79.4644898	0.00047195
47	rs2454722	G	A	G	A	0.0351	-0.0402	0.1451	0.1648	FALSE	12	123171218	0.0483	204613	0.4048	123171218	12	3.31E-14	0.0044	186355	HDL cholesterol || id:ieu-a-299	0.000341369	186355	3.39E-06	204613	TRUE	2.04E-07	63.63688017	0.000305652
48	rs2602836	G	A	G	A	-0.0192	0.0208	0.5726	0.5336	FALSE	4	100014805	0.0359	204613	0.5627	100014805	4	4.96E-08	0.0034	187102	HDL cholesterol || id:ieu-a-299	0.000170411	187102	1.64E-06	204613	TRUE	0.000232504	31.88927336	0.000180434
49	rs2606736	T	C	T	C	-0.0246	-2.00E-04	0.6055	0.5764	FALSE	3	11400249	0.0363	204613	0.9966	11400249	3	4.80E-08	0.0043	129328	HDL cholesterol || id:ieu-a-299	0.00025301	129328	1.48E-10	204613	TRUE	7.66E-06	32.72904273	0.000289109
50	rs2642438	G	A	G	A	0.0303	-0.0517	0.7454	0.7161	FALSE	1	220970028	0.0398	204613	0.1941	220970028	1	7.78E-14	0.0039	179439	HDL cholesterol || id:ieu-a-299	0.000336278	179439	8.25E-06	204613	TRUE	1.73E-06	60.36094675	0.000348468
51	rs2925979	C	T	C	T	0.0351	-0.0473	0.7045	0.6778	FALSE	16	81534790	0.0384	204613	0.2172	81534790	16	1.32E-19	0.0037	185553	HDL cholesterol || id:ieu-a-299	0.000484771	185553	7.42E-06	204613	TRUE	1.75E-09	89.99342586	0.000512959
52	rs3741414	T	C	T	C	0.0296	-0.0147	0.1913	0.2326	FALSE	12	57844049	0.0422	204613	0.7274	57844049	12	6.10E-14	0.004	187090	HDL cholesterol || id:ieu-a-299	0.000292611	187090	5.93E-07	204613	TRUE	3.27E-07	54.76	0.000271091
53	rs3822072	A	G	A	G	-0.0251	0.0465	0.4881	0.5046	FALSE	4	89741269	0.0358	204613	0.1931	89741269	4	4.06E-12	0.0034	187115	HDL cholesterol || id:ieu-a-299	0.000291178	187115	8.25E-06	204613	TRUE	9.10E-06	54.49913495	0.000314827
54	rs3847502	A	C	A	C	0.048	0.0046	0.314	0.406	FALSE	11	47333685	0.0381	204613	0.9047	47333685	11	3.31E-38	0.0036	187050	HDL cholesterol || id:ieu-a-299	0.000949537	187050	7.12E-08	204613	TRUE	1.27E-21	177.7777778	0.000992582
55	rs3861397	G	A	G	A	-0.024	-0.0145	0.3417	0.4127	FALSE	6	139828916	0.0363	204613	0.689	139828916	6	8.40E-11	0.0036	187084	HDL cholesterol || id:ieu-a-299	0.00023751	187084	7.80E-07	204613	TRUE	5.57E-06	44.44444444	0.000259132
56	rs4142995	T	G	T	G	-0.0263	-0.0212	0.3839	0.2975	FALSE	7	17919258	0.039	204613	0.5864	17919258	7	9.36E-12	0.0037	165161	HDL cholesterol || id:ieu-a-299	0.000305825	165161	1.44E-06	204613	TRUE	8.48E-07	50.52520088	0.000327198
57	rs4148005	G	T	G	T	-0.0283	-0.0242	0.2995	0.2987	FALSE	17	66882466	0.039	204613	0.5357	66882466	17	5.74E-14	0.0036	184431	HDL cholesterol || id:ieu-a-299	0.00033496	184431	1.88E-06	204613	TRUE	1.34E-07	61.7970679	0.000336053
58	rs4240624	A	G	A	G	0.0818	0.0928	0.9248	0.8571	FALSE	8	9184231	0.0537	204613	0.08389	9184231	8	1.32E-45	0.0058	185696	HDL cholesterol || id:ieu-a-299	0.00107001	185696	1.46E-05	204613	TRUE	1.92E-19	198.9072533	0.000930684
59	rs424346	T	C	T	C	0.0679	0.0615	0.04881	0.03684	FALSE	15	59010962	0.0945	204613	0.515101	59010962	15	4.84E-08	0.0113	128346	HDL cholesterol || id:ieu-a-299	0.000281245	128346	2.07E-06	204613	TRUE	1.66E-05	36.106273	0.0004281
60	rs4379922	C	T	C	T	0.0247	0.0123	0.3496	0.3677	FALSE	12	125351116	0.0372	204613	0.740099	125351116	12	9.56E-12	0.0036	186203	HDL cholesterol || id:ieu-a-299	0.000252753	186203	5.34E-07	204613	TRUE	2.18E-06	47.07484568	0.000277444
61	rs4465830	G	A	G	A	-0.0597	-0.0668	0.2018	0.1489	FALSE	20	44585420	0.05	204613	0.1818	44585420	20	5.17E-40	0.0044	185505	HDL cholesterol || id:ieu-a-299	0.000991429	185505	8.72E-06	204613	TRUE	5.42E-19	184.0955579	0.001148184
62	rs4650994	A	G	A	G	-0.021	-0.0411	0.4828	0.4656	FALSE	1	178515312	0.036	204613	0.2534	178515312	1	6.70E-09	0.0034	186927	HDL cholesterol || id:ieu-a-299	0.000204044	186927	6.37E-06	204613	TRUE	0.00023694	38.14878893	0.000220239
63	rs4660293	G	A	G	A	-0.0353	0.0681	0.2361	0.2169	FALSE	1	40028180	0.0434	204613	0.1163	40028180	1	2.86E-18	0.004	187027	HDL cholesterol || id:ieu-a-299	0.000416245	187027	1.20E-05	204613	TRUE	1.20E-07	77.880625	0.000449482
64	rs4846914	A	G	A	G	0.0479	0.0345	0.5844	0.5463	FALSE	1	230295691	0.0361	204613	0.3396	230295691	1	3.51E-41	0.0034	186995	HDL cholesterol || id:ieu-a-299	0.001060296	186995	4.46E-06	204613	TRUE	1.71E-21	198.4783737	0.001114517
65	rs4917014	G	T	G	T	0.0222	-0.0148	0.3404	0.3006	FALSE	7	50305863	0.0389	204613	0.704001	50305863	7	1.03E-08	0.0036	186868	HDL cholesterol || id:ieu-a-299	0.000203462	186868	7.07E-07	204613	TRUE	2.73E-05	38.02777778	0.000221313
66	rs492571	C	T	C	T	-0.0663	-0.1177	0.04222	0.01746	FALSE	15	44211273	0.1367	204613	0.3893	44211273	15	1.27E-12	0.009	177352	HDL cholesterol || id:ieu-a-299	0.000305899	177352	3.62E-06	204613	TRUE	1.55E-06	54.26777778	0.000355501
67	rs4939883	C	T	C	T	0.0799	0.0769	0.8193	0.8249	FALSE	18	47167214	0.0471	204613	0.1026	47167214	18	1.80E-66	0.0045	185576	HDL cholesterol || id:ieu-a-299	0.001695955	185576	1.30E-05	204613	TRUE	9.15E-32	315.2597531	0.001890274
68	rs4969178	G	A	G	A	0.0263	9.00E-04	0.6266	0.65	FALSE	17	76388202	0.0377	204613	0.981	76388202	17	1.53E-12	0.0035	185426	HDL cholesterol || id:ieu-a-299	0.000304423	185426	2.79E-09	204613	TRUE	5.77E-08	56.4644898	0.000323673
69	rs4983559	A	G	A	G	-0.0197	-0.0298	0.6227	0.5889	FALSE	14	105277209	0.0369	204613	0.4197	105277209	14	9.57E-09	0.0036	183672	HDL cholesterol || id:ieu-a-299	0.000163012	183672	3.19E-06	204613	TRUE	0.000633467	29.94521605	0.000182359
70	rs499974	A	C	A	C	-0.0263	0.0194	0.1755	0.2293	FALSE	11	75455021	0.0425	204613	0.648	75455021	11	1.12E-08	0.0044	186749	HDL cholesterol || id:ieu-a-299	0.00019128	186749	1.02E-06	204613	TRUE	6.16E-05	35.72778926	0.000200175
71	rs6031587	T	C	T	C	-0.0488	0.0256	0.0686	0.07275	FALSE	20	43038249	0.0694	204613	0.7126	43038249	20	1.92E-09	0.0074	163095	HDL cholesterol || id:ieu-a-299	0.000266578	163095	6.65E-07	204613	TRUE	2.96E-06	43.48867787	0.00030432
72	rs633695	G	A	G	A	0.0885	-0.0608	0.285	0.306	FALSE	15	58725839	0.0389	204613	0.1175	58725839	15	7.82E-58	0.0054	92820	HDL cholesterol || id:ieu-a-299	0.002885439	92820	1.19E-05	204613	TRUE	4.98E-37	268.595679	0.003192033
73	rs6450176	A	G	A	G	-0.0254	-0.0144	0.2784	0.2461	FALSE	5	53298025	0.0416	204613	0.7302	53298025	5	6.87E-10	0.0039	187132	HDL cholesterol || id:ieu-a-299	0.000226619	187132	5.86E-07	204613	TRUE	7.92E-06	42.41683103	0.000259217
74	rs6567160	C	T	C	T	-0.0257	-0.0248	0.2309	0.1839	FALSE	18	57829135	0.0462	204613	0.5921	57829135	18	2.92E-09	0.0041	185608	HDL cholesterol || id:ieu-a-299	0.000211648	185608	1.41E-06	204613	TRUE	3.06E-05	39.29149316	0.000234586
75	rs676210	A	G	A	G	0.066	-0.0691	0.2309	0.266	FALSE	2	21231524	0.0406	204613	0.0887095	21231524	2	2.34E-54	0.004	187081	HDL cholesterol || id:ieu-a-299	0.001453153	187081	1.42E-05	204613	TRUE	6.16E-27	272.25	0.001547122
76	rs6805251	C	T	C	T	-0.02	0.0627	0.6187	0.6089	FALSE	3	119560606	0.0364	204613	0.0853591	119560606	3	1.33E-08	0.0035	186301	HDL cholesterol || id:ieu-a-299	0.000175242	186301	1.45E-05	204613	TRUE	0.003230572	32.65306122	0.000188728
77	rs686030	A	C	A	C	0.055	0.068	0.8588	0.8815	FALSE	9	15304782	0.0554	204613	0.2199	15304782	9	4.29E-27	0.0049	187035	HDL cholesterol || id:ieu-a-299	0.000673167	187035	7.36E-06	204613	TRUE	3.76E-13	125.9891712	0.000733638
78	rs687339	T	C	T	C	-0.0316	-0.0632	0.7665	0.8488	FALSE	3	135932359	0.05	204613	0.2069	135932359	3	7.11E-13	0.0042	187105	HDL cholesterol || id:ieu-a-299	0.000302457	187105	7.81E-06	204613	TRUE	5.02E-06	56.60770975	0.00035744
79	rs702485	G	A	G	A	0.0243	-0.0362	0.4499	0.467	FALSE	7	6449272	0.0359	204613	0.3132	6449272	7	6.45E-12	0.0034	186974	HDL cholesterol || id:ieu-a-299	0.000273124	186974	4.97E-06	204613	TRUE	7.85E-06	51.08044983	0.000292281
81	rs7306660	A	G	A	G	-0.0345	0.0131	0.3694	0.3145	FALSE	12	125327384	0.0385	204613	0.7346	125327384	12	3.34E-19	0.0036	186939	HDL cholesterol || id:ieu-a-299	0.000491049	186939	5.66E-07	204613	TRUE	2.20E-11	91.84027778	0.000554522
82	rs731839	A	G	A	G	0.022	0.0105	0.6583	0.6568	FALSE	19	33899065	0.0377	204613	0.780601	33899065	19	3.44E-09	0.0037	185498	HDL cholesterol || id:ieu-a-299	0.000190557	185498	3.79E-07	204613	TRUE	3.89E-05	35.35427319	0.000217743
83	rs737337	C	T	C	T	-0.0565	0.0213	0.0686	0.09043	FALSE	19	11347493	0.0623	204613	0.7323	11347493	19	4.56E-17	0.0061	185432	HDL cholesterol || id:ieu-a-299	0.000462441	185432	5.71E-07	204613	TRUE	9.65E-11	85.79011019	0.000407931
84	rs7607980	C	T	C	T	0.0447	-0.072	0.1491	0.09911	FALSE	2	165551201	0.0603	204613	0.2323	165551201	2	1.81E-15	0.0052	187036	HDL cholesterol || id:ieu-a-299	0.000394926	187036	6.97E-06	204613	TRUE	7.14E-08	73.89386095	0.000506992
85	rs838876	G	A	G	A	-0.0493	0.0348	0.6741	0.582	FALSE	12	125259888	0.0364	204613	0.3396	125259888	12	7.32E-33	0.0039	173066	HDL cholesterol || id:ieu-a-299	0.00092248	173066	4.47E-06	204613	TRUE	4.90E-18	159.7955293	0.001067905
86	rs9457931	G	A	G	A	-0.0552	-0.0017	0.0686	0.1167	FALSE	6	160929904	0.0559	204613	0.9758	160929904	6	7.30E-13	0.0073	171669	HDL cholesterol || id:ieu-a-299	0.000332967	171669	4.52E-09	204613	TRUE	2.77E-08	57.1784575	0.000389375
88	rs970548	C	A	C	A	0.0258	0.0216	0.277	0.2845	FALSE	10	46013277	0.0397	204613	0.5866	46013277	10	1.71E-10	0.0039	186596	HDL cholesterol || id:ieu-a-299	0.000234483	186596	1.45E-06	204613	TRUE	1.04E-05	43.76331361	0.000266617
89	rs998584	A	C	A	C	-0.026	0.0721	0.5145	0.4825	FALSE	6	43757896	0.0361	204613	0.0457604	43757896	6	2.27E-11	0.0038	183791	HDL cholesterol || id:ieu-a-299	0.000254653	183791	1.95E-05	204613	TRUE	0.000328154	46.81440443	0.000337716
90	rs9989419	G	A	G	A	0.1473	-0.0213	0.595	0.615	FALSE	16	56985139	0.0369	204613	0.5651	56985139	16	1.00E-200	0.0036	177532	HDL cholesterol || id:ieu-a-299	0.009342269	177532	1.63E-06	204613	TRUE	2.90E-191	1674.173611	0.010457009
