# Supplementary material for: Plasma lipid levels and risk of retinal vascular occlusion: A genetic study using Mendelian randomization
Source: Front Endocrinol (Lausanne). 2022 Oct 10;13:954453. doi: 10.3389/fendo.2022.954453 (PMC9588969; doi:10.3389/fendo.2022.954453)
Supplement: Supplementary file 2 [file DataSheet_2.csv]

the details of SNPs in LDL from GLGC	SNP	effect_allele.exposure	other_allele.exposure	effect_allele.outcome	other_allele.outcome	beta.exposure	beta.outcome	eaf.exposure	eaf.outcome	palindromic	chr	pos	se.outcome	samplesize.outcome	pval.outcome	pos.exposure	se.exposure	pval.exposure	chr.exposure	samplesize.exposure	exposure	rsq.exposure	effective_n.exposure	rsq.outcome	effective_n.outcome	steiger_dir	steiger_pval	F	R2
1	rs10195252	C	T	C	T	-0.0238	-0.0895	0.4182	0.3579	FALSE	2	165513091	0.0374	204613	0.0167001	165513091	0.0039	3.81E-08	2	157208	LDL cholesterol || id:ieu-a-300	0.000236839	157208	2.80E-05	204613	TRUE	0.002599006	37.24128863	0.00027564
2	rs10490626	A	G	A	G	-0.0508	-0.0457	0.07916	0.07215	FALSE	2	118835841	0.0687	204613	0.5058	118835841	0.0069	1.70E-12	2	173044	LDL cholesterol || id:ieu-a-300	0.000313142	173044	2.16E-06	204613	TRUE	6.74E-07	54.20373871	0.000376225
3	rs10832962	T	C	T	C	0.032	-0.0214	0.719	0.6153	FALSE	11	18656271	0.0368	204613	0.56	18656271	0.004	6.62E-14	11	172920	LDL cholesterol || id:ieu-a-300	0.000369981	172920	1.65E-06	204613	TRUE	3.89E-08	64	0.000413776
4	rs10893499	A	G	A	G	0.0521	0.0791	0.1438	0.1887	FALSE	11	126241979	0.0458	204613	0.0841705	126241979	0.0053	3.86E-21	11	172980	LDL cholesterol || id:ieu-a-300	0.000558329	172980	1.46E-05	204613	TRUE	1.31E-09	96.63260947	0.000668405
5	rs10903129	G	A	G	A	0.0328	-0.0318	0.5369	0.5474	FALSE	1	25768937	0.0358	204613	0.3752	25768937	0.0037	3.03E-17	1	169920	LDL cholesterol || id:ieu-a-300	0.000462279	169920	3.86E-06	204613	TRUE	2.63E-09	78.58582907	0.00053499
6	rs10947332	A	G	A	G	0.0504	-0.0546	0.1319	0.1943	FALSE	6	32677440	0.0742	204613	0.4615	32677440	0.0056	6.97E-18	6	169263	LDL cholesterol || id:ieu-a-300	0.000478322	169263	2.65E-06	204613	TRUE	7.17E-10	81	0.000581709
7	rs112201728	T	C	T	C	0.0675	-0.0894	0.05805	0.05713	FALSE	6	160551486	0.0766	204613	0.2432	160551486	0.0104	8.51E-10	6	83123	LDL cholesterol || id:ieu-a-300	0.000506536	83123	6.66E-06	204613	TRUE	1.26E-06	42.12509246	0.000498273
8	rs11563251	T	C	T	C	0.0345	-0.007	0.1253	0.1	FALSE	2	234679384	0.0603	204613	0.9076	234679384	0.0062	4.50E-08	2	172855	LDL cholesterol || id:ieu-a-300	0.000179102	172855	6.59E-08	204613	TRUE	5.86E-05	30.96383975	0.000260903
9	rs11591147	T	G	T	G	-0.497	0.0265	0.01715	0.03626	FALSE	1	55505647	0.0964	204613	0.7833	55505647	0.018	8.57E-143	1	77417	LDL cholesterol || id:ieu-a-300	0.009751843	77417	3.69E-07	204613	TRUE	1.93E-120	762.3734568	0.008327107
10	rs1169288	C	A	C	A	0.0375	0.0387	0.3338	0.374	FALSE	12	121416650	0.0372	204613	0.2992	121416650	0.004	6.45E-21	12	163086	LDL cholesterol || id:ieu-a-300	0.000538638	163086	5.29E-06	204613	TRUE	2.98E-10	87.890625	0.000625437
11	rs12066643	T	C	T	C	-0.0389	0.0059	0.1187	0.1324	FALSE	1	56240278	0.0526	204613	0.9111	56240278	0.0064	1.06E-08	1	171295	LDL cholesterol || id:ieu-a-300	0.000215628	171295	6.15E-08	204613	TRUE	1.04E-05	36.94360352	0.000316595
12	rs1250229	C	T	C	T	0.0243	-0.0045	0.7889	0.7925	FALSE	2	216304384	0.0442	204613	0.9183	216304384	0.0042	3.13E-08	2	173032	LDL cholesterol || id:ieu-a-300	0.000193423	173032	5.07E-08	204613	TRUE	2.79E-05	33.4744898	0.000196677
13	rs12721109	A	G	A	G	-0.4462	-0.1113	0.01715	0.01884	FALSE	19	45447221	0.1319	204613	0.3987	45447221	0.0183	2.99E-122	19	99409	LDL cholesterol || id:ieu-a-300	0.00594498	99409	3.48E-06	204613	TRUE	1.09E-84	594.5069724	0.006711823
14	rs12748152	T	C	T	C	0.0499	0.1424	0.07124	0.07694	FALSE	1	27138393	0.0675	204613	0.0348201	27138393	0.0066	3.21E-12	1	172988	LDL cholesterol || id:ieu-a-300	0.000330338	172988	2.18E-05	204613	TRUE	3.51E-05	57.162764	0.000329502
15	rs12916	C	T	C	T	0.0733	-0.0013	0.4314	0.454	FALSE	5	74656539	0.0359	204613	0.971	74656539	0.0038	7.79E-78	5	168357	LDL cholesterol || id:ieu-a-300	0.00220524	168357	6.41E-09	204613	TRUE	4.02E-46	372.083795	0.002635876
16	rs13206249	A	G	A	G	-0.0378	-0.0188	0.2164	0.2243	FALSE	6	16175022	0.043	204613	0.6623	16175022	0.0062	4.53E-08	6	87149	LDL cholesterol || id:ieu-a-300	0.000426346	87149	9.34E-07	204613	TRUE	1.14E-06	37.17065557	0.00048458
17	rs13277801	T	C	T	C	-0.0338	0.0083	0.653	0.615	FALSE	8	59353534	0.0368	204613	0.8212	59353534	0.0038	3.99E-17	8	173010	LDL cholesterol || id:ieu-a-300	0.00045709	173010	2.49E-07	204613	TRUE	1.61E-10	79.11634349	0.000517733
18	rs1367117	A	G	A	G	0.1186	0.0385	0.2876	0.2811	FALSE	2	21263900	0.0396	204613	0.3308	21263900	0.004	9.48E-183	2	173007	LDL cholesterol || id:ieu-a-300	0.005055795	173007	4.62E-06	204613	TRUE	2.82E-99	879.1225	0.005763843
19	rs1408272	G	T	G	T	-0.052	0.1924	0.05277	0.03904	FALSE	6	25842951	0.0928	204613	0.0381698	25842951	0.0083	3.68E-09	6	167888	LDL cholesterol || id:ieu-a-300	0.000233741	167888	2.10E-05	204613	TRUE	0.001148994	39.25097982	0.000270321
20	rs1564348	C	T	C	T	0.0481	0.0042	0.1451	0.1401	FALSE	6	160578860	0.0514	204613	0.9357	160578860	0.005	2.76E-21	6	172989	LDL cholesterol || id:ieu-a-300	0.000534693	172989	3.26E-08	204613	TRUE	2.13E-12	92.5444	0.000573988
21	rs16831243	T	C	T	C	0.0378	-0.0864	0.1807	0.1526	FALSE	2	135762344	0.0501	204613	0.0845707	135762344	0.0055	9.06E-12	2	162945	LDL cholesterol || id:ieu-a-300	0.000289799	162945	1.45E-05	204613	TRUE	6.91E-05	47.23438017	0.000423072
22	rs16891156	C	A	C	A	0.0965	0.0826	0.01847	0.02344	FALSE	6	160608804	0.119	204613	0.4877	160608804	0.0171	8.23E-09	6	90465	LDL cholesterol || id:ieu-a-300	0.000351916	90465	2.35E-06	204613	TRUE	1.60E-05	31.84655108	0.000337641
23	rs17404153	T	G	T	G	-0.0336	-0.0306	0.1438	0.1689	FALSE	3	132163200	0.0478	204613	0.5229	132163200	0.0054	1.83E-09	3	172898	LDL cholesterol || id:ieu-a-300	0.000223877	172898	2.00E-06	204613	TRUE	3.36E-05	38.71604938	0.000277999
24	rs174583	T	C	T	C	-0.0522	0.0145	0.3747	0.4142	FALSE	11	61609750	0.0363	204613	0.6898	61609750	0.0038	7.00E-41	11	172982	LDL cholesterol || id:ieu-a-300	0.001089694	172982	7.80E-07	204613	TRUE	7.58E-23	188.700831	0.00127686
25	rs1800961	T	C	T	C	-0.0685	-0.031	0.0343	0.04546	FALSE	20	43042364	0.0864	204613	0.719701	43042364	0.0106	6.03E-10	20	142698	LDL cholesterol || id:ieu-a-300	0.00029257	142698	6.29E-07	204613	TRUE	2.25E-06	41.76085796	0.000310848
26	rs1801689	C	A	C	A	0.1028	-0.1804	0.03694	0.009673	FALSE	17	64210580	0.1858	204613	0.3317	64210580	0.0139	9.81E-12	17	111143	LDL cholesterol || id:ieu-a-300	0.000491891	111143	4.61E-06	204613	TRUE	7.58E-08	54.69613374	0.000751911
27	rs1883025	T	C	T	C	-0.0296	-0.0288	0.2427	0.1945	FALSE	9	107664301	0.0454	204613	0.5253	107664301	0.0044	6.14E-11	9	172330	LDL cholesterol || id:ieu-a-300	0.000262548	172330	1.97E-06	204613	TRUE	5.98E-06	45.25619835	0.000322071
28	rs2000999	A	G	A	G	0.065	0.0493	0.1847	0.1942	FALSE	16	72108093	0.0451	204613	0.2746	72108093	0.0046	4.22E-41	16	171510	LDL cholesterol || id:ieu-a-300	0.001162844	171510	5.84E-06	204613	TRUE	3.60E-22	199.6691871	0.001272451
29	rs2030746	T	C	T	C	0.0214	-0.0081	0.3984	0.3594	FALSE	2	121309488	0.0373	204613	0.8277	121309488	0.0038	8.60E-09	2	173024	LDL cholesterol || id:ieu-a-300	0.000183265	173024	2.30E-07	204613	TRUE	6.38E-05	31.71468144	0.000219525
30	rs2073547	G	A	G	A	0.0485	0.0237	0.1939	0.3267	FALSE	7	44582331	0.0383	204613	0.5348	44582331	0.0049	1.92E-21	7	169889	LDL cholesterol || id:ieu-a-300	0.000576343	169889	1.87E-06	204613	TRUE	5.25E-12	97.969596	0.000735326
31	rs2228603	T	C	T	C	-0.104	0.027	0.07124	0.06962	FALSE	19	19329924	0.0715	204613	0.705399	19329924	0.0072	4.43E-44	19	158643	LDL cholesterol || id:ieu-a-300	0.001313456	158643	6.97E-07	204613	TRUE	3.36E-26	208.6419753	0.001431278
32	rs2315065	A	C	A	C	0.1102	0.0786	0.08707	0.06264	FALSE	6	161108144	0.0736	204613	0.2856	161108144	0.0158	5.23E-12	6	67446	LDL cholesterol || id:ieu-a-300	0.000720763	67446	5.57E-06	204613	TRUE	3.46E-08	48.64621054	0.001930631
33	rs2328223	C	A	C	A	0.0299	-0.0134	0.2493	0.2063	FALSE	20	17845921	0.0447	204613	0.764499	17845921	0.005	5.63E-09	20	170762	LDL cholesterol || id:ieu-a-300	0.000209375	170762	4.39E-07	204613	TRUE	2.52E-05	35.7604	0.000334627
34	rs2390536	A	G	A	G	0.0223	0.0164	0.3681	0.3812	FALSE	7	21485397	0.037	204613	0.6574	21485397	0.0038	2.04E-08	7	172981	LDL cholesterol || id:ieu-a-300	0.00019905	172981	9.60E-07	204613	TRUE	5.83E-05	34.43836565	0.000231342
35	rs2419604	G	A	G	A	-0.0302	0.0441	0.6821	0.6815	FALSE	10	113944271	0.0385	204613	0.2524	113944271	0.004	7.49E-14	10	172807	LDL cholesterol || id:ieu-a-300	0.000329757	172807	6.41E-06	204613	TRUE	1.72E-06	57.0025	0.000395533
36	rs2495495	C	T	C	T	-0.0342	-0.0045	0.8654	0.8471	FALSE	1	55496556	0.0503	204613	0.9292	55496556	0.0059	3.52E-08	1	162403	LDL cholesterol || id:ieu-a-300	0.000206857	162403	3.91E-08	204613	TRUE	1.97E-05	33.60068946	0.000272486
37	rs2587534	A	G	A	G	0.0391	0.0279	0.5277	0.5595	FALSE	1	234849339	0.0361	204613	0.4396	234849339	0.0037	8.06E-25	1	172966	LDL cholesterol || id:ieu-a-300	0.000645229	172966	2.92E-06	204613	TRUE	4.01E-13	111.6734843	0.000762059
38	rs2642438	G	A	G	A	0.0352	-0.0517	0.7454	0.7161	FALSE	1	220970028	0.0398	204613	0.1941	220970028	0.0042	7.32E-16	1	165470	LDL cholesterol || id:ieu-a-300	0.000424315	165470	8.25E-06	204613	TRUE	8.20E-08	70.24036281	0.000470287
39	rs267733	G	A	G	A	-0.0331	-0.0255	0.1372	0.1469	FALSE	1	150958836	0.0508	204613	0.6157	150958836	0.0053	5.29E-09	1	164562	LDL cholesterol || id:ieu-a-300	0.000236961	164562	1.23E-06	204613	TRUE	1.60E-05	39.00355999	0.000259388
40	rs2710642	A	G	A	G	0.0239	0.0354	0.6187	0.6164	FALSE	2	63149557	0.0369	204613	0.3371	63149557	0.0038	6.09E-09	2	172994	LDL cholesterol || id:ieu-a-300	0.000228614	172994	4.50E-06	204613	TRUE	6.88E-05	39.55747922	0.000269509
41	rs2737252	A	G	A	G	-0.0314	0.0081	0.2559	0.3091	FALSE	8	116663898	0.0387	204613	0.8346	116663898	0.0041	7.04E-14	8	172950	LDL cholesterol || id:ieu-a-300	0.000339023	172950	2.14E-07	204613	TRUE	3.89E-08	58.65318263	0.000375484
42	rs2738459	C	A	C	A	-0.0532	-0.0313	0.4446	0.4443	FALSE	19	11238473	0.0362	204613	0.3881	11238473	0.0058	2.26E-19	19	88433	LDL cholesterol || id:ieu-a-300	0.000950495	88433	3.65E-06	204613	TRUE	6.56E-13	84.13317479	0.001397747
43	rs2886232	C	T	C	T	-0.0451	-0.0459	0.8799	0.8863	FALSE	17	67150176	0.0566	204613	0.4173	67150176	0.0064	3.88E-11	17	162498	LDL cholesterol || id:ieu-a-300	0.000305505	162498	3.21E-06	204613	TRUE	2.35E-06	49.65844727	0.000429892
45	rs2965157	C	T	C	T	-0.1886	-0.0137	0.02111	0.04113	FALSE	19	45176340	0.0899	204613	0.8792	45176340	0.0112	7.29E-62	19	170260	LDL cholesterol || id:ieu-a-300	0.001662712	170260	1.13E-07	204613	TRUE	5.90E-35	283.5615434	0.001470061
46	rs314253	C	T	C	T	-0.0242	0.0228	0.3351	0.4162	FALSE	17	7091650	0.0367	204613	0.534399	7091650	0.0038	3.44E-10	17	169706	LDL cholesterol || id:ieu-a-300	0.000238928	169706	1.89E-06	204613	TRUE	1.79E-05	40.5567867	0.000260971
47	rs3184504	C	T	C	T	0.0268	-2.00E-04	0.5343	0.592	FALSE	12	111884608	0.0364	204613	0.9958	111884608	0.0038	4.20E-12	12	164996	LDL cholesterol || id:ieu-a-300	0.000301372	164996	1.48E-10	204613	TRUE	1.58E-07	49.73961219	0.00035743
48	rs364585	G	A	G	A	0.0249	0.0734	0.6332	0.6583	FALSE	20	12962718	0.0377	204613	0.0515597	12962718	0.0038	4.28E-10	20	171526	LDL cholesterol || id:ieu-a-300	0.000250264	171526	1.85E-05	204613	TRUE	0.000434906	42.93698061	0.000288004
49	rs3757354	T	C	T	C	-0.0382	-0.0515	0.2098	0.2691	FALSE	6	16127407	0.0405	204613	0.2039	16127407	0.0044	2.09E-17	6	172987	LDL cholesterol || id:ieu-a-300	0.000435536	172987	7.90E-06	204613	TRUE	3.21E-08	75.37396694	0.000483837
50	rs3780181	G	A	G	A	-0.0445	-0.0057	0.05277	0.05514	FALSE	9	2640759	0.0786	204613	0.9417	2640759	0.0074	1.76E-09	9	171976	LDL cholesterol || id:ieu-a-300	0.000210234	171976	2.57E-08	204613	TRUE	1.17E-05	36.16234478	0.000197967
51	rs4253776	G	A	G	A	0.0311	-0.0065	0.124	0.08198	FALSE	22	46629479	0.0653	204613	0.9212	46629479	0.0059	3.35E-08	22	171071	LDL cholesterol || id:ieu-a-300	0.000162396	171071	4.84E-08	204613	TRUE	0.000131923	27.78540649	0.000210124
52	rs4530754	A	G	A	G	0.0275	-0.0183	0.5818	0.4987	FALSE	5	122855416	0.0358	204613	0.6088	122855416	0.0036	3.58E-12	5	173003	LDL cholesterol || id:ieu-a-300	0.000337183	173003	1.28E-06	204613	TRUE	1.32E-07	58.35262346	0.000368004
53	rs4722551	C	T	C	T	0.0391	0.0217	0.1702	0.2155	FALSE	7	25991826	0.0438	204613	0.619699	25991826	0.0049	3.95E-14	7	172946	LDL cholesterol || id:ieu-a-300	0.000368041	172946	1.20E-06	204613	TRUE	3.05E-08	63.67388588	0.000431834
54	rs4942486	C	T	C	T	-0.0243	0.04	0.5383	0.5632	FALSE	13	32953388	0.0361	204613	0.2689	32953388	0.0037	2.26E-11	13	171930	LDL cholesterol || id:ieu-a-300	0.000250815	171930	6.00E-06	204613	TRUE	4.27E-05	43.13294375	0.000293513
55	rs4970712	C	A	C	A	0.0339	0.0034	0.8061	0.7783	FALSE	1	92993547	0.0431	204613	0.937	92993547	0.0044	2.46E-13	1	173036	LDL cholesterol || id:ieu-a-300	0.000342936	173036	3.04E-08	204613	TRUE	1.94E-08	59.36002066	0.000359249
56	rs4970834	T	C	T	C	-0.1503	-0.0138	0.1873	0.1959	FALSE	1	109814880	0.0452	204613	0.759899	109814880	0.0047	1.00E-200	1	172825	LDL cholesterol || id:ieu-a-300	0.005882453	172825	4.56E-07	204613	TRUE	3.08E-120	1022.638751	0.006877269
57	rs5763662	T	C	T	C	0.0767	0.0268	0.02507	0.03344	FALSE	22	30378703	0.099	204613	0.7865	30378703	0.0121	1.19E-08	22	162777	LDL cholesterol || id:ieu-a-300	0.000246789	162777	3.58E-07	204613	TRUE	5.36E-06	40.18093026	0.000287573
58	rs579459	C	T	C	T	0.0665	0.0219	0.215	0.2221	FALSE	9	136154168	0.0431	204613	0.611599	136154168	0.0045	2.42E-44	9	172706	LDL cholesterol || id:ieu-a-300	0.001262894	172706	1.26E-06	204613	TRUE	5.88E-26	218.382716	0.00149273
59	rs6016373	G	A	G	A	-0.0349	0.0433	0.3734	0.3505	FALSE	20	39154095	0.0375	204613	0.2479	39154095	0.0037	7.95E-19	20	171559	LDL cholesterol || id:ieu-a-300	0.000518339	171559	6.52E-06	204613	TRUE	6.57E-10	88.97078159	0.000569962
60	rs6065311	C	T	C	T	0.0417	0.0126	0.4604	0.5343	FALSE	20	39724338	0.0359	204613	0.7262	39724338	0.0036	1.66E-30	20	171333	LDL cholesterol || id:ieu-a-300	0.000782512	171333	6.02E-07	204613	TRUE	9.78E-17	134.1736111	0.000863991
61	rs6504872	T	C	T	C	0.0274	-0.0337	0.4723	0.492	FALSE	17	45438952	0.0359	204613	0.3483	45438952	0.0037	3.48E-13	17	171519	LDL cholesterol || id:ieu-a-300	0.000319633	171519	4.31E-06	204613	TRUE	1.38E-06	54.84002922	0.000374228
62	rs6511720	T	G	T	G	-0.2209	-0.1585	0.09763	0.1024	FALSE	19	11202306	0.0594	204613	0.00763203	11202306	0.0061	1.00E-200	19	170608	LDL cholesterol || id:ieu-a-300	0.007628022	170608	3.48E-05	204613	TRUE	6.06E-137	1311.38968	0.00859784
63	rs6544713	C	T	C	T	-0.0806	-0.0528	0.7058	0.782	FALSE	2	44073881	0.0435	204613	0.2244	44073881	0.0041	4.84E-83	2	172940	LDL cholesterol || id:ieu-a-300	0.00222968	172940	7.20E-06	204613	TRUE	2.16E-42	386.4580607	0.002697891
64	rs6693893	C	T	C	T	-0.0767	-0.1012	0.03562	0.04967	FALSE	1	109797763	0.0822	204613	0.2186	109797763	0.0132	2.88E-08	1	83065	LDL cholesterol || id:ieu-a-300	0.000406311	83065	7.41E-06	204613	TRUE	2.25E-05	33.76314279	0.000404169
65	rs6709904	G	A	G	A	-0.055	-0.0612	0.1135	0.1025	FALSE	2	44080324	0.0589	204613	0.2987	44080324	0.0085	4.58E-10	2	89852	LDL cholesterol || id:ieu-a-300	0.000465765	89852	5.28E-06	204613	TRUE	1.44E-06	41.86851211	0.000608737
66	rs676388	C	T	C	T	0.0265	-0.0174	0.4631	0.4106	FALSE	19	49211969	0.0363	204613	0.6324	49211969	0.0039	1.31E-11	19	166830	LDL cholesterol || id:ieu-a-300	0.000276677	166830	1.12E-06	204613	TRUE	2.34E-06	46.17028271	0.000349213
67	rs6818397	G	T	G	T	-0.0224	-0.0029	0.5871	0.7194	FALSE	4	3434885	0.0401	204613	0.9424	3434885	0.004	1.68E-08	4	172685	LDL cholesterol || id:ieu-a-300	0.000181571	172685	2.56E-08	204613	TRUE	4.60E-05	31.36	0.000243267
68	rs6882076	C	T	C	T	0.0456	0.0212	0.6662	0.6672	FALSE	5	156390297	0.0382	204613	0.579001	156390297	0.0038	3.31E-31	5	173006	LDL cholesterol || id:ieu-a-300	0.000831658	173006	1.51E-06	204613	TRUE	2.76E-17	144	0.000924806
69	rs6909746	T	C	T	C	-0.0263	0.1094	0.3918	0.3959	FALSE	6	116352750	0.0366	204613	0.00280298	116352750	0.0037	7.86E-11	6	170097	LDL cholesterol || id:ieu-a-300	0.000296953	170097	4.37E-05	204613	TRUE	0.001201863	50.52520088	0.000329649
70	rs7254892	A	G	A	G	-0.4853	-0.0627	0.03166	0.02174	FALSE	19	45389596	0.1226	204613	0.6092	45389596	0.0119	1.00E-200	19	139198	LDL cholesterol || id:ieu-a-300	0.011807057	139198	1.28E-06	204613	TRUE	5.58E-212	1663.13177	0.014440737
71	rs72902576	G	T	G	T	-0.0933	-0.0963	0.03694	0.04749	FALSE	2	21275480	0.0848	204613	0.2559	21275480	0.0133	9.58E-12	2	82068	LDL cholesterol || id:ieu-a-300	0.000599289	82068	6.30E-06	204613	TRUE	1.05E-07	49.21075245	0.000619361
72	rs7551981	T	G	T	G	0.0472	-0.0486	0.595	0.5646	FALSE	1	55719166	0.0361	204613	0.1781	55719166	0.0038	1.36E-33	1	173021	LDL cholesterol || id:ieu-a-300	0.000890914	173021	8.86E-06	204613	TRUE	1.87E-16	154.2825485	0.001073707
73	rs75687619	T	G	T	G	0.1735	0.0681	0.02375	0.02261	FALSE	19	45399344	0.123	204613	0.579399	45399344	0.0161	8.05E-24	19	82003	LDL cholesterol || id:ieu-a-300	0.001414208	82003	1.50E-06	204613	TRUE	1.29E-18	116.1307434	0.001395898
74	rs7640978	T	C	T	C	-0.0392	0.0101	0.1055	0.0824	FALSE	3	32533010	0.0653	204613	0.8771	32533010	0.0069	9.84E-09	3	172228	LDL cholesterol || id:ieu-a-300	0.000187367	172228	1.17E-07	204613	TRUE	4.47E-05	32.27557236	0.000290025
75	rs7832643	T	G	T	G	0.0339	0.0797	0.405	0.3925	FALSE	8	145022657	0.0366	204613	0.0295699	145022657	0.0038	2.67E-17	8	164854	LDL cholesterol || id:ieu-a-300	0.000482535	164854	2.32E-05	204613	TRUE	2.17E-07	79.58518006	0.000553862
76	rs8017377	A	G	A	G	0.0303	0.0027	0.4591	0.3839	FALSE	14	24883887	0.0367	204613	0.9414	24883887	0.0038	2.52E-15	14	172866	LDL cholesterol || id:ieu-a-300	0.000367666	172866	2.65E-08	204613	TRUE	5.87E-09	63.57963989	0.000455973
78	rs9875338	A	G	A	G	-0.027	-0.0095	0.3879	0.3974	FALSE	3	12296469	0.0366	204613	0.7948	12296469	0.0037	2.21E-11	3	172895	LDL cholesterol || id:ieu-a-300	0.000307902	172895	3.29E-07	204613	TRUE	2.03E-07	53.25054785	0.000346178
79	rs9987289	G	A	G	A	0.0714	0.0928	0.9248	0.8571	FALSE	8	9183358	0.0537	204613	0.0840892	9183358	0.0066	8.53E-24	8	160102	LDL cholesterol || id:ieu-a-300	0.000730466	160102	1.46E-05	204613	TRUE	3.48E-12	117.0330579	0.000709075
