# Supplementary material for: Plasma lipid levels and risk of retinal vascular occlusion: A genetic study using Mendelian randomization
Source: Front Endocrinol (Lausanne). 2022 Oct 10;13:954453. doi: 10.3389/fendo.2022.954453 (PMC9588969; doi:10.3389/fendo.2022.954453)
Supplement: Supplementary file 3 [file DataSheet_3.csv]

the details of SNPs in total cholesterol from GLGC	SNP	effect_allele.exposure	other_allele.exposure	effect_allele.outcome	other_allele.outcome	beta.exposure	beta.outcome	eaf.exposure	eaf.outcome	palindromic	chr	pos	se.outcome	samplesize.outcome	pval.outcome	chr.exposure	pos.exposure	samplesize.exposure	se.exposure	pval.exposure	exposure	rsq.exposure	effective_n.exposure	rsq.outcome	effective_n.outcome	steiger_dir	steiger_pval	F	R2
1	rs10088180	G	A	G	A	-0.0228	0.0363	0.6781	0.6616	FALSE	8	18228116	0.038	204613	0.3397	8	18228116	187142	0.004	6.02E-10	Total cholesterol || id:ieu-a-301	0.000173583	187142	4.46E-06	204613	TRUE	0.000542112	32.49	0.000226942
2	rs10468017	T	C	T	C	0.0617	-0.0262	0.2757	0.3329	FALSE	15	58678512	0.0379	204613	0.490399	15	58678512	181378	0.004	7.23E-48	Total cholesterol || id:ieu-a-301	0.00131009	181378	2.34E-06	204613	TRUE	5.66E-27	237.930625	0.001520392
3	rs10773003	A	G	A	G	0.0369	0.0283	0.08839	0.1131	FALSE	12	123775127	0.0567	204613	0.617999	12	123775127	187101	0.0058	4.08E-09	Total cholesterol || id:ieu-a-301	0.000216287	187101	1.22E-06	204613	TRUE	2.11E-05	40.47592152	0.000219429
4	rs10832962	T	C	T	C	0.0315	-0.0214	0.719	0.6153	FALSE	11	18656271	0.0368	204613	0.56	11	18656271	187161	0.0039	1.54E-14	Total cholesterol || id:ieu-a-301	0.000348441	187161	1.65E-06	204613	TRUE	5.49E-08	65.23668639	0.000400946
5	rs10900221	A	G	A	G	0.0255	0.0206	0.2731	0.2813	FALSE	10	45988597	0.0398	204613	0.6053	10	45988597	186785	0.0041	7.96E-09	Total cholesterol || id:ieu-a-301	0.000207055	186785	1.31E-06	204613	TRUE	3.49E-05	38.68233195	0.000258171
6	rs10904908	G	A	G	A	0.025	-0.075	0.4538	0.4166	FALSE	10	17260290	0.0364	204613	0.0395303	10	17260290	187112	0.0036	2.60E-11	Total cholesterol || id:ieu-a-301	0.000257671	187112	2.07E-05	204613	TRUE	0.000324759	48.22530864	0.000309832
7	rs11153594	T	C	T	C	-0.029	0.1093	0.3918	0.3959	FALSE	6	116354591	0.0366	204613	0.002837	6	116354591	187230	0.0036	1.27E-14	Total cholesterol || id:ieu-a-301	0.000346473	187230	4.36E-05	204613	TRUE	0.00017231	64.89197531	0.000400808
8	rs112201728	T	C	T	C	0.0581	-0.0894	0.05805	0.05713	FALSE	6	160551486	0.0766	204613	0.2432	6	160551486	92668	0.0099	1.20E-08	Total cholesterol || id:ieu-a-301	0.000371535	92668	6.66E-06	204613	TRUE	2.48E-05	34.44148556	0.000369158
9	rs11220462	A	G	A	G	0.0474	0.0822	0.1425	0.1882	FALSE	11	126243952	0.0459	204613	0.0729794	11	126243952	156953	0.0058	5.49E-15	Total cholesterol || id:ieu-a-301	0.000425355	156953	1.57E-05	204613	TRUE	6.78E-07	66.78834721	0.00054908
10	rs11563251	T	C	T	C	0.0368	-0.007	0.1253	0.1	FALSE	2	234679384	0.0603	204613	0.9076	2	234679384	187107	0.0059	1.27E-09	Total cholesterol || id:ieu-a-301	0.000207882	187107	6.59E-08	204613	TRUE	9.53E-06	38.90376329	0.000296849
11	rs11591147	T	G	T	G	-0.3341	0.0265	0.01715	0.03626	FALSE	1	55505647	0.0964	204613	0.7833	1	55505647	85729	0.0173	8.83E-86	Total cholesterol || id:ieu-a-301	0.004331694	85729	3.69E-07	204613	TRUE	5.62E-58	372.9587023	0.003763001
12	rs11694172	G	A	G	A	0.0277	-0.0128	0.2164	0.166	FALSE	2	203532304	0.0481	204613	0.7897	2	203532304	187092	0.0041	1.95E-09	Total cholesterol || id:ieu-a-301	0.000243913	187092	3.46E-07	204613	TRUE	2.62E-06	45.64485425	0.00026022
13	rs11753995	A	G	A	G	0.0489	0.0026	0.1464	0.141	FALSE	6	160575366	0.0512	204613	0.9591	6	160575366	187264	0.0048	1.84E-23	Total cholesterol || id:ieu-a-301	0.000553917	187264	1.26E-08	204613	TRUE	2.38E-13	103.7851563	0.000597645
14	rs11789603	T	C	T	C	0.0427	-0.0076	0.08971	0.07534	FALSE	9	107647019	0.0681	204613	0.9117	9	107647019	186565	0.0062	1.44E-11	Total cholesterol || id:ieu-a-301	0.000254177	186565	6.09E-08	204613	TRUE	9.41E-07	47.43210198	0.000297787
15	rs11802413	T	C	T	C	0.0287	-0.0315	0.5369	0.5474	FALSE	1	25760920	0.0358	204613	0.3796	1	25760920	187138	0.0035	1.58E-14	Total cholesterol || id:ieu-a-301	0.000359182	187138	3.78E-06	204613	TRUE	1.05E-07	67.24	0.000409602
16	rs12412743	T	C	T	C	-0.0298	0.0206	0.153	0.1576	FALSE	10	114045333	0.0494	204613	0.6767	10	114045333	187282	0.0047	6.98E-10	Total cholesterol || id:ieu-a-301	0.000214611	187282	8.50E-07	204613	TRUE	1.76E-05	40.20099593	0.000230164
17	rs12670798	C	T	C	T	0.0364	-0.0023	0.2243	0.2453	FALSE	7	21607352	0.0417	204613	0.9551	7	21607352	187287	0.0041	9.48E-17	Total cholesterol || id:ieu-a-301	0.000420678	187287	1.49E-08	204613	TRUE	1.81E-10	78.81975015	0.000461058
18	rs12916	C	T	C	T	0.0684	-0.0013	0.4314	0.454	FALSE	5	74656539	0.0359	204613	0.971	5	74656539	182530	0.0036	4.55E-74	Total cholesterol || id:ieu-a-301	0.001973875	182530	6.41E-09	204613	TRUE	3.21E-43	361	0.002295246
19	rs13315871	A	G	A	G	-0.0355	-0.1346	0.08047	0.08746	FALSE	3	58381287	0.0634	204613	0.03384	3	58381287	187287	0.0061	3.48E-08	Total cholesterol || id:ieu-a-301	0.000180807	187287	2.20E-05	204613	TRUE	0.0061939	33.86858371	0.000186503
20	rs138777	G	A	G	A	-0.0214	0.014	0.6517	0.6099	FALSE	22	35711098	0.0365	204613	0.7026	22	35711098	185274	0.0037	4.74E-08	Total cholesterol || id:ieu-a-301	0.000180524	185274	7.19E-07	204613	TRUE	8.66E-05	33.45215486	0.000207902
21	rs1535	G	A	G	A	-0.0497	0.0194	0.3628	0.413	FALSE	11	61597972	0.0363	204613	0.5933	11	61597972	182527	0.0037	8.62E-39	Total cholesterol || id:ieu-a-301	0.000987547	182527	1.40E-06	204613	TRUE	5.63E-21	180.4302411	0.001142052
22	rs17526895	G	A	G	A	-0.042	-0.0521	0.07784	0.07228	FALSE	2	118815958	0.0686	204613	0.4475	2	118815958	184199	0.0067	5.78E-09	Total cholesterol || id:ieu-a-301	0.000213292	184199	2.82E-06	204613	TRUE	5.71E-05	39.29605703	0.000253243
23	rs1800562	A	G	A	G	-0.0565	0.2169	0.04617	0.03716	FALSE	6	26093141	0.0951	204613	0.0226001	6	26093141	185469	0.0077	1.91E-12	Total cholesterol || id:ieu-a-301	0.000290217	185469	2.54E-05	204613	TRUE	0.000183014	53.84128858	0.000281163
24	rs1800961	T	C	T	C	-0.1062	-0.031	0.0343	0.04546	FALSE	20	43042364	0.0864	204613	0.719701	20	43042364	156406	0.0101	1.34E-24	Total cholesterol || id:ieu-a-301	0.000706401	156406	6.29E-07	204613	TRUE	1.60E-14	110.5621018	0.000747163
25	rs181360	G	T	G	T	-0.0278	0.0195	0.1992	0.3184	FALSE	22	21928916	0.0386	204613	0.6134	22	21928916	178322	0.0043	7.32E-10	Total cholesterol || id:ieu-a-301	0.000234342	178322	1.25E-06	204613	TRUE	1.18E-05	41.7977285	0.000246566
26	rs1883025	T	C	T	C	-0.0671	-0.0288	0.2427	0.1945	FALSE	9	107664301	0.0454	204613	0.5253	9	107664301	186557	0.0042	5.75E-53	Total cholesterol || id:ieu-a-301	0.001366299	186557	1.97E-06	204613	TRUE	1.07E-28	255.2386621	0.001655056
27	rs1997243	G	A	G	A	0.0332	-0.0272	0.1306	0.1265	FALSE	7	1083777	0.0538	204613	0.612999	7	1083777	183314	0.005	2.72E-10	Total cholesterol || id:ieu-a-301	0.000240459	183314	1.25E-06	204613	TRUE	7.65E-06	44.0896	0.000250305
28	rs2000999	A	G	A	G	0.0617	0.0493	0.1847	0.1942	FALSE	16	72108093	0.0451	204613	0.2746	16	72108093	185692	0.0044	6.80E-41	Total cholesterol || id:ieu-a-301	0.001057832	185692	5.84E-06	204613	TRUE	5.60E-21	196.6368802	0.001146528
29	rs2030746	T	C	T	C	0.0199	-0.0081	0.3984	0.3594	FALSE	2	121309488	0.0373	204613	0.8277	2	121309488	187289	0.0037	3.60E-08	Total cholesterol || id:ieu-a-301	0.000154429	187289	2.30E-07	204613	TRUE	0.000186966	28.92695398	0.000189829
30	rs2066714	C	T	C	T	0.0442	0.0025	0.1201	0.09442	FALSE	9	107586753	0.0614	204613	0.9678	9	107586753	93811	0.0076	1.14E-08	Total cholesterol || id:ieu-a-301	0.000360426	93811	8.10E-09	204613	TRUE	1.65E-06	33.8234072	0.000412906
31	rs2073547	G	A	G	A	0.0456	0.0237	0.1939	0.3267	FALSE	7	44582331	0.0383	204613	0.5348	7	44582331	184098	0.0047	3.83E-21	Total cholesterol || id:ieu-a-301	0.000511055	184098	1.87E-06	204613	TRUE	3.77E-11	94.13128112	0.00065002
32	rs2156552	T	A	T	A	0.057	0.0762	0.8219	0.825	TRUE	18	47181668	0.0471	204613	0.1058	18	47181668	183439	0.0047	1.25E-31	Total cholesterol || id:ieu-a-301	0.000801159	183439	1.28E-05	204613	TRUE	1.44E-14	147.0801268	0.00095118
33	rs2228603	T	C	T	C	-0.1217	0.027	0.07124	0.06962	FALSE	19	19329924	0.0715	204613	0.705399	19	19329924	170510	0.0069	1.05E-62	Total cholesterol || id:ieu-a-301	0.001821154	170510	6.97E-07	204613	TRUE	2.48E-37	311.0877967	0.001959921
34	rs2235367	G	A	G	A	0.0357	0.0095	0.4565	0.5354	FALSE	20	39830122	0.0359	204613	0.7902	20	39830122	185691	0.0035	7.22E-25	Total cholesterol || id:ieu-a-301	0.000559978	185691	3.42E-07	204613	TRUE	5.93E-13	104.04	0.000632422
35	rs2244608	G	A	G	A	0.0313	0.0201	0.3391	0.3821	FALSE	12	121416988	0.037	204613	0.5881	12	121416988	187223	0.0037	9.62E-18	Total cholesterol || id:ieu-a-301	0.000382089	187223	1.44E-06	204613	TRUE	9.63E-09	71.56245435	0.000439119
36	rs2255141	G	A	G	A	-0.0314	0.0421	0.6807	0.6822	FALSE	10	113933886	0.0385	204613	0.274	10	113933886	187266	0.0039	6.51E-16	Total cholesterol || id:ieu-a-301	0.000346039	187266	5.84E-06	204613	TRUE	4.16E-07	64.82314267	0.000428592
37	rs2277862	T	C	T	C	-0.0349	0.1076	0.1319	0.09058	FALSE	20	34152782	0.0622	204613	0.0837009	20	34152782	185738	0.0052	5.26E-11	Total cholesterol || id:ieu-a-301	0.000242461	185738	1.46E-05	204613	TRUE	0.000246691	45.04474852	0.00027893
38	rs2287623	A	G	A	G	-0.0273	0.0086	0.595	0.5096	FALSE	2	169830155	0.0357	204613	0.8086	2	169830155	184257	0.0036	4.09E-12	Total cholesterol || id:ieu-a-301	0.000312008	184257	2.84E-07	204613	TRUE	9.57E-08	57.50694444	0.000359193
39	rs2315065	A	C	A	C	0.1102	0.0786	0.08707	0.06264	FALSE	6	161108144	0.0736	204613	0.2856	6	161108144	68430	0.0158	1.10E-11	Total cholesterol || id:ieu-a-301	0.000710406	68430	5.57E-06	204613	TRUE	3.75E-08	48.64621054	0.001930631
40	rs2642438	G	A	G	A	0.037	-0.0517	0.7454	0.7161	FALSE	1	220970028	0.0398	204613	0.1941	1	220970028	179599	0.004	1.28E-18	Total cholesterol || id:ieu-a-301	0.000476187	179599	8.25E-06	204613	TRUE	4.58E-09	85.5625	0.000519614
41	rs2737252	A	G	A	G	-0.0331	0.0081	0.2559	0.3091	FALSE	8	116663898	0.0387	204613	0.8346	8	116663898	187202	0.0039	1.63E-16	Total cholesterol || id:ieu-a-301	0.000384639	187202	2.14E-07	204613	TRUE	2.12E-09	72.03221565	0.000417242
42	rs2738459	C	A	C	A	-0.0387	-0.0313	0.4446	0.4443	FALSE	19	11238473	0.0362	204613	0.3881	19	11238473	93067	0.0057	2.11E-11	Total cholesterol || id:ieu-a-301	0.000495075	93067	3.65E-06	204613	TRUE	2.67E-07	46.09695291	0.000739652
43	rs281393	T	C	T	C	-0.0322	0.0419	0.3734	0.3926	FALSE	19	49224484	0.0366	204613	0.252	19	49224484	93067	0.0055	4.26E-08	Total cholesterol || id:ieu-a-301	0.000368163	93067	6.41E-06	204613	TRUE	2.52E-05	34.27570248	0.000485184
44	rs2814982	T	C	T	C	-0.0441	0.0864	0.1069	0.1639	FALSE	6	34546560	0.0497	204613	0.0819294	6	34546560	187263	0.0057	3.68E-15	Total cholesterol || id:ieu-a-301	0.000319552	187263	1.48E-05	204613	TRUE	1.14E-05	59.85872576	0.000371351
45	rs2886232	C	T	C	T	-0.0358	-0.0459	0.8799	0.8863	FALSE	17	67150176	0.0566	204613	0.4173	17	67150176	176571	0.0062	3.87E-08	Total cholesterol || id:ieu-a-301	0.000188793	176571	3.21E-06	204613	TRUE	0.00023469	33.34131113	0.000270877
47	rs314253	C	T	C	T	-0.0233	0.0228	0.3351	0.4162	FALSE	17	7091650	0.0367	204613	0.534399	17	7091650	183868	0.0037	2.81E-10	Total cholesterol || id:ieu-a-301	0.000215632	183868	1.89E-06	204613	TRUE	3.43E-05	39.65595325	0.00024192
48	rs3184504	C	T	C	T	0.0318	-2.00E-04	0.5343	0.592	FALSE	12	111884608	0.0364	204613	0.9958	12	111884608	177714	0.0037	1.62E-17	Total cholesterol || id:ieu-a-301	0.000415483	177714	1.48E-10	204613	TRUE	3.32E-10	73.86705625	0.000503241
49	rs3757354	T	C	T	C	-0.0348	-0.0515	0.2098	0.2691	FALSE	6	16127407	0.0405	204613	0.2039	6	16127407	187247	0.0042	2.22E-15	Total cholesterol || id:ieu-a-301	0.000366514	187247	7.90E-06	204613	TRUE	3.26E-07	68.65306122	0.000401542
50	rs3780181	G	A	G	A	-0.0442	-0.0057	0.05277	0.05514	FALSE	9	2640759	0.0786	204613	0.9417	9	2640759	186134	0.0071	6.67E-10	Total cholesterol || id:ieu-a-301	0.000208169	186134	2.57E-08	204613	TRUE	8.40E-06	38.75500893	0.000195307
51	rs4253772	T	C	T	C	0.0322	-0.0026	0.1187	0.08003	FALSE	22	46627603	0.066	204613	0.9688	22	46627603	185188	0.0058	9.85E-09	Total cholesterol || id:ieu-a-301	0.000166408	185188	7.58E-09	204613	TRUE	6.47E-05	30.8216409	0.000216928
52	rs4530754	A	G	A	G	0.0228	-0.0183	0.5818	0.4987	FALSE	5	122855416	0.0358	204613	0.6088	5	122855416	187272	0.0035	1.68E-09	Total cholesterol || id:ieu-a-301	0.000226552	187272	1.28E-06	204613	TRUE	1.34E-05	42.43591837	0.000252963
53	rs4752805	G	A	G	A	0.0251	-0.0178	0.2467	0.2753	FALSE	11	48018355	0.0426	204613	0.6762	11	48018355	187233	0.0041	1.62E-09	Total cholesterol || id:ieu-a-301	0.000200131	187233	8.53E-07	204613	TRUE	3.55E-05	37.47828673	0.000234161
54	rs4883201	G	A	G	A	-0.035	-0.0438	0.1135	0.1171	FALSE	12	9082581	0.0558	204613	0.432	12	9082581	187211	0.0056	1.74E-09	Total cholesterol || id:ieu-a-301	0.000208614	187211	3.01E-06	204613	TRUE	7.08E-05	39.0625	0.000246513
55	rs4988235	A	G	A	G	-0.0308	0.049	0.5237	0.5949	FALSE	2	136608646	0.0366	204613	0.181	2	136608646	183761	0.004	3.97E-14	Total cholesterol || id:ieu-a-301	0.000322547	183761	8.76E-06	204613	TRUE	3.05E-06	59.29	0.000473254
56	rs515135	C	T	C	T	0.1238	-0.0284	0.7823	0.8099	FALSE	2	21286057	0.0456	204613	0.534101	2	21286057	187291	0.0046	6.38E-151	Total cholesterol || id:ieu-a-301	0.00385245	187291	1.90E-06	204613	TRUE	1.60E-80	724.3119093	0.005220391
57	rs558971	G	A	G	A	0.0398	0.024	0.5303	0.5601	FALSE	1	234853406	0.0362	204613	0.5064	1	234853406	187254	0.0036	7.02E-28	Total cholesterol || id:ieu-a-301	0.000652306	187254	2.15E-06	204613	TRUE	5.09E-14	122.2253086	0.000789111
58	rs579459	C	T	C	T	0.062	0.0219	0.215	0.2221	FALSE	9	136154168	0.0431	204613	0.611599	9	136154168	186925	0.0044	8.83E-42	Total cholesterol || id:ieu-a-301	0.001061095	186925	1.26E-06	204613	TRUE	8.08E-23	198.553719	0.001297542
59	rs581080	C	G	C	G	0.0377	0.1078	0.8206	0.8549	TRUE	9	15305378	0.0509	204613	0.03422	9	15305378	187121	0.0047	1.02E-13	Total cholesterol || id:ieu-a-301	0.000343732	187121	2.19E-05	204613	TRUE	1.47E-05	64.34087823	0.000418472
60	rs6016373	G	A	G	A	-0.0319	0.0433	0.3734	0.3505	FALSE	20	39154095	0.0375	204613	0.2479	20	39154095	185730	0.0036	1.00E-17	Total cholesterol || id:ieu-a-301	0.000422586	185730	6.52E-06	204613	TRUE	1.93E-08	78.51929012	0.000476185
61	rs633695	G	A	G	A	0.0433	-0.0608	0.285	0.306	FALSE	15	58725839	0.0389	204613	0.1175	15	58725839	93067	0.0058	1.05E-14	Total cholesterol || id:ieu-a-301	0.000598513	93067	1.19E-05	204613	TRUE	1.07E-07	55.73394768	0.000764111
62	rs646776	T	C	T	C	0.1272	0.0502	0.7876	0.7855	FALSE	1	109818530	0.0438	204613	0.2514	1	109818530	187288	0.0042	4.78E-187	Total cholesterol || id:ieu-a-301	0.004873585	187288	6.42E-06	204613	TRUE	1.40E-98	917.2244898	0.005413329
63	rs6504872	T	C	T	C	0.025	-0.0337	0.4723	0.492	FALSE	17	45438952	0.0359	204613	0.3483	17	45438952	185712	0.0035	6.99E-12	Total cholesterol || id:ieu-a-301	0.000274656	185712	4.31E-06	204613	TRUE	6.07E-06	51.02040816	0.000311541
64	rs6511720	T	G	T	G	-0.1851	-0.1585	0.09763	0.1024	FALSE	19	11202306	0.0594	204613	0.00763203	19	11202306	184764	0.0059	1.00E-200	Total cholesterol || id:ieu-a-301	0.005298937	184764	3.48E-05	204613	TRUE	7.47E-97	984.2576846	0.006036855
65	rs6544713	C	T	C	T	-0.0773	-0.0528	0.7058	0.782	FALSE	2	44073881	0.0435	204613	0.2244	2	44073881	187199	0.004	1.69E-81	Total cholesterol || id:ieu-a-301	0.001991015	187199	7.20E-06	204613	TRUE	2.48E-39	373.455625	0.002481494
66	rs6573778	C	T	C	T	-0.0263	1.00E-04	0.529	0.6183	FALSE	14	24872209	0.0367	204613	0.997	14	24872209	187079	0.0039	2.96E-11	Total cholesterol || id:ieu-a-301	0.000243028	187079	3.63E-11	204613	TRUE	1.11E-06	45.47600263	0.000344682
67	rs6603981	T	C	T	C	0.0351	0.0038	0.8061	0.7783	FALSE	1	92993807	0.0431	204613	0.9304	1	92993807	187329	0.0043	7.85E-15	Total cholesterol || id:ieu-a-301	0.000355568	187329	3.80E-08	204613	TRUE	5.33E-09	66.63115197	0.000385133
68	rs6709904	G	A	G	A	-0.0545	-0.0612	0.1135	0.1025	FALSE	2	44080324	0.0589	204613	0.2987	2	44080324	94558	0.0083	8.39E-10	Total cholesterol || id:ieu-a-301	0.000455774	94558	5.28E-06	204613	TRUE	1.26E-06	43.11583684	0.00059772
69	rs6818397	G	T	G	T	-0.0254	-0.0029	0.5871	0.7194	FALSE	4	3434885	0.0401	204613	0.9424	4	3434885	186903	0.0039	9.51E-11	Total cholesterol || id:ieu-a-301	0.000226897	186903	2.56E-08	204613	TRUE	3.19E-06	42.41683103	0.000312791
70	rs6882076	C	T	C	T	0.0508	0.0212	0.6662	0.6672	FALSE	5	156390297	0.0382	204613	0.579001	5	156390297	187270	0.0037	5.35E-41	Total cholesterol || id:ieu-a-301	0.001005596	187270	1.51E-06	204613	TRUE	1.49E-21	188.5054785	0.001147753
71	rs7412	T	C	T	C	-0.3736	-0.0525	0.06596	0.0532	FALSE	19	45412079	0.0793	204613	0.5079	19	45412079	92046	0.0096	1.00E-200	Total cholesterol || id:ieu-a-301	0.016187806	92046	2.14E-06	204613	TRUE	8.61E-223	1514.506944	0.017198472
72	rs7551981	T	G	T	G	0.0358	-0.0486	0.595	0.5646	FALSE	1	55719166	0.0361	204613	0.1781	1	55719166	187282	0.0037	7.50E-22	Total cholesterol || id:ieu-a-301	0.000499637	187282	8.86E-06	204613	TRUE	1.36E-09	93.61869978	0.000617686
73	rs75687619	T	G	T	G	0.1592	0.0681	0.02375	0.02261	FALSE	19	45399344	0.123	204613	0.579399	19	45399344	91543	0.0153	3.61E-22	Total cholesterol || id:ieu-a-301	0.001181338	91543	1.50E-06	204613	TRUE	7.47E-17	108.2687855	0.001175278
74	rs7616006	G	A	G	A	-0.0315	-0.0635	0.4446	0.3787	FALSE	3	12267648	0.037	204613	0.0860796	3	12267648	187246	0.0036	8.41E-17	Total cholesterol || id:ieu-a-301	0.000408724	187246	1.44E-05	204613	TRUE	2.81E-07	76.5625	0.000490034
75	rs7640978	T	C	T	C	-0.0376	0.0101	0.1055	0.0824	FALSE	3	32533010	0.0653	204613	0.8771	3	32533010	186485	0.0066	1.66E-08	Total cholesterol || id:ieu-a-301	0.00017401	186485	1.17E-07	204613	TRUE	5.98E-05	32.45546373	0.000266832
76	rs780093	C	T	C	T	-0.0515	0.0095	0.5871	0.6466	FALSE	2	27742603	0.0375	204613	0.8007	2	27742603	186446	0.0036	2.59E-42	Total cholesterol || id:ieu-a-301	0.001096439	186446	3.14E-07	204613	TRUE	2.67E-24	204.6489198	0.001285883
77	rs7832643	T	G	T	G	0.0289	0.0797	0.405	0.3925	FALSE	8	145022657	0.0366	204613	0.0295699	8	145022657	178980	0.0037	3.12E-13	Total cholesterol || id:ieu-a-301	0.000340757	178980	2.32E-05	204613	TRUE	2.48E-05	61.00876552	0.000402529
78	rs8103315	A	C	A	C	0.0422	0.006	0.1359	0.1872	FALSE	19	45254168	0.0462	204613	0.897	19	45254168	156370	0.0055	5.94E-15	Total cholesterol || id:ieu-a-301	0.000376347	156370	8.24E-08	204613	TRUE	1.26E-08	58.8707438	0.000418252
79	rs9306897	C	T	C	T	-0.0488	0.0081	0.6966	0.645	FALSE	2	21138066	0.0375	204613	0.8298	2	21138066	185808	0.0037	7.51E-37	Total cholesterol || id:ieu-a-301	0.000935341	185808	2.28E-07	204613	TRUE	5.58E-21	173.9547115	0.001006627
80	rs9376090	C	T	C	T	-0.0254	0.0062	0.2718	0.3395	FALSE	6	135411228	0.0379	204613	0.8702	6	135411228	187263	0.004	2.60E-09	Total cholesterol || id:ieu-a-301	0.000215281	187263	1.31E-07	204613	TRUE	7.63E-06	40.3225	0.000255386
81	rs9391858	G	A	G	A	0.0495	-0.0813	0.1939	0.2274	FALSE	6	32341398	0.0637	204613	0.2015	6	32341398	176743	0.005	7.20E-22	Total cholesterol || id:ieu-a-301	0.000554233	176743	7.96E-06	204613	TRUE	1.75E-10	98.01	0.000765962
83	rs9987289	G	A	G	A	0.0842	0.0928	0.9248	0.8571	FALSE	8	9183358	0.0537	204613	0.0840892	8	9183358	173502	0.0063	1.84E-36	Total cholesterol || id:ieu-a-301	0.001028482	173502	1.46E-05	204613	TRUE	4.75E-18	178.6253464	0.000986097
