# Supplementary material for: Plasma lipid levels and risk of retinal vascular occlusion: A genetic study using Mendelian randomization
Source: Front Endocrinol (Lausanne). 2022 Oct 10;13:954453. doi: 10.3389/fendo.2022.954453 (PMC9588969; doi:10.3389/fendo.2022.954453)
Supplement: Supplementary file 4 [file DataSheet_4.csv]

the details of SNPs in triglycerides from GLGC	SNP	effect_allele.exposure	other_allele.exposure	effect_allele.outcome	other_allele.outcome	beta.exposure	beta.outcome	eaf.exposure	eaf.outcome	palindromic	chr	pos	se.outcome	samplesize.outcome	pval.outcome	chr.exposure	se.exposure	pval.exposure	samplesize.exposure	pos.exposure	exposure	rsq.exposure	effective_n.exposure	rsq.outcome	effective_n.outcome	steiger_dir	steiger_pval	F	R2
1	rs10401969	C	T	C	T	-0.121	0.0019	0.07124	0.06372	FALSE	19	19407718	0.0743	204613	0.9794	19	0.0065	9.70E-70	176173	19407718	Triglycerides || id:ieu-a-302	0.001963162	176173	3.20E-09	204613	TRUE	2.89E-42	346.5325444	0.00193744
2	rs10440120	A	C	A	C	-0.0306	-0.0414	0.1675	0.2059	FALSE	3	12486964	0.0444	204613	0.3506	3	0.0044	5.34E-11	174886	12486964	Triglycerides || id:ieu-a-302	0.000276482	174886	4.25E-06	204613	TRUE	7.70E-06	48.36570248	0.000261139
3	rs10501321	C	T	C	T	-0.0216	0.0076	0.314	0.4061	FALSE	11	47294626	0.0381	204613	0.8411	11	0.0035	1.41E-08	177680	47294626	Triglycerides || id:ieu-a-302	0.000214311	177680	1.94E-07	204613	TRUE	1.19E-05	38.08653061	0.000200998
4	rs10761762	C	T	C	T	-0.027	0.0532	0.467	0.4719	FALSE	10	65184717	0.0359	204613	0.1379	10	0.0033	1.06E-17	177823	65184717	Triglycerides || id:ieu-a-302	0.000376316	177823	1.07E-05	204613	TRUE	6.57E-07	66.94214876	0.000362912
5	rs11057408	T	G	T	G	-0.0258	-0.0017	0.3628	0.2995	FALSE	12	124464836	0.0393	204613	0.9655	12	0.0035	2.05E-12	174454	124464836	Triglycerides || id:ieu-a-302	0.000311381	174454	9.15E-09	204613	TRUE	7.20E-08	54.33795918	0.00030776
6	rs11613352	T	C	T	C	-0.028	-0.0169	0.1913	0.2325	FALSE	12	57792580	0.0421	204613	0.6891	12	0.0039	9.40E-14	177799	57792580	Triglycerides || id:ieu-a-302	0.000289825	177799	7.88E-07	204613	TRUE	6.44E-07	51.54503616	0.000242576
7	rs11974409	G	A	G	A	-0.0899	-0.0074	0.1939	0.1774	FALSE	7	72989390	0.0468	204613	0.8736	7	0.0042	1.36E-100	177786	72989390	Triglycerides || id:ieu-a-302	0.002570457	177786	1.22E-07	204613	TRUE	1.78E-54	458.1638322	0.002526481
8	rs12280753	T	C	T	C	0.1931	0.0495	0.06728	0.07117	FALSE	11	116613660	0.0692	204613	0.4749	11	0.0064	1.22E-179	177747	116613660	Triglycerides || id:ieu-a-302	0.005095521	177747	2.50E-06	204613	TRUE	3.83E-103	910.342041	0.004679849
9	rs1260326	C	T	C	T	-0.1148	0.0172	0.5871	0.649	FALSE	2	27730940	0.0376	204613	0.6468	2	0.0034	1.00E-200	177765	27730940	Triglycerides || id:ieu-a-302	0.006372476	177765	1.02E-06	204613	TRUE	4.44E-131	1140.055363	0.006389557
10	rs12676857	C	T	C	T	0.0332	0.0687	0.1544	0.1829	FALSE	8	18266572	0.0462	204613	0.1372	8	0.0046	7.29E-12	177732	18266572	Triglycerides || id:ieu-a-302	0.000293003	177732	1.08E-05	204613	TRUE	1.99E-05	52.09073724	0.000287818
11	rs12678919	G	A	G	A	-0.1702	-0.021	0.1214	0.08587	FALSE	8	19844222	0.0638	204613	0.7426	8	0.0056	1.82E-199	177750	19844222	Triglycerides || id:ieu-a-302	0.005169961	177750	5.30E-07	204613	TRUE	3.64E-107	923.7257653	0.00617958
12	rs12748152	T	C	T	C	0.0372	0.1424	0.07124	0.07694	FALSE	1	27138393	0.0675	204613	0.0348201	1	0.0059	1.10E-09	177762	27138393	Triglycerides || id:ieu-a-302	0.000223589	177762	2.18E-05	204613	TRUE	0.001505235	39.75409365	0.000183123
13	rs1321257	A	G	A	G	-0.0402	0.0245	0.5937	0.5607	FALSE	1	230305312	0.0362	204613	0.4983	1	0.0034	5.99E-31	177758	230305312	Triglycerides || id:ieu-a-302	0.00078583	177758	2.24E-06	204613	TRUE	2.69E-16	139.7958478	0.000779643
14	rs13389219	T	C	T	C	-0.0271	-0.0814	0.409	0.3475	FALSE	2	165528876	0.0377	204613	0.0308702	2	0.0034	2.60E-15	177783	165528876	Triglycerides || id:ieu-a-302	0.000357224	177783	2.28E-05	204613	TRUE	1.31E-05	63.53027682	0.000355042
15	rs16948098	A	G	A	G	0.08	-0.1075	0.0409	0.01756	FALSE	15	44219607	0.1364	204613	0.4307	15	0.0089	4.84E-17	163328	44219607	Triglycerides || id:ieu-a-302	0.000494458	163328	3.04E-06	204613	TRUE	6.51E-10	80.79787906	0.000502108
16	rs174535	C	T	C	T	0.047	0.0222	0.3628	0.4154	FALSE	11	61551356	0.0363	204613	0.5406	11	0.0034	1.73E-41	177773	61551356	Triglycerides || id:ieu-a-302	0.001073768	177773	1.83E-06	204613	TRUE	3.23E-22	191.0899654	0.001021336
17	rs17513135	T	C	T	C	0.022	0.0537	0.2322	0.2182	FALSE	1	40035686	0.0433	204613	0.2146	1	0.0039	1.63E-08	174742	40035686	Triglycerides || id:ieu-a-302	0.000182073	174742	7.52E-06	204613	TRUE	0.000963293	31.82117028	0.000172578
18	rs1832007	G	A	G	A	-0.0327	0.0135	0.1319	0.1408	FALSE	10	5254847	0.0516	204613	0.793201	10	0.0047	1.72E-12	177504	5254847	Triglycerides || id:ieu-a-302	0.000272633	177504	3.35E-07	204613	TRUE	8.99E-07	48.40606609	0.000244873
19	rs2043085	C	T	C	T	-0.0327	0.0651	0.6319	0.5786	FALSE	15	58680954	0.0362	204613	0.0724903	15	0.0034	7.81E-20	176147	58680954	Triglycerides || id:ieu-a-302	0.000524855	176147	1.58E-05	204613	TRUE	5.66E-09	92.49913495	0.000497439
20	rs2068888	A	G	A	G	-0.0241	-0.028	0.4908	0.4691	FALSE	10	94839642	0.0359	204613	0.4355	10	0.0034	1.68E-11	177712	94839642	Triglycerides || id:ieu-a-302	0.000282645	177712	2.97E-06	204613	TRUE	3.26E-06	50.24307958	0.000290307
21	rs2239520	A	G	A	G	-0.0236	-0.035	0.3734	0.3376	FALSE	6	31088922	0.039	204613	0.3688	6	0.0037	4.14E-10	151047	31088922	Triglycerides || id:ieu-a-302	0.000269276	151047	3.94E-06	204613	TRUE	2.11E-05	40.68371074	0.000260627
22	rs2247056	C	T	C	T	0.0378	0.0227	0.7823	0.7638	FALSE	6	31265490	0.0453	204613	0.617101	6	0.0039	3.86E-21	174062	31265490	Triglycerides || id:ieu-a-302	0.000539413	174062	1.23E-06	204613	TRUE	1.17E-11	93.9408284	0.000486682
23	rs2250802	A	G	A	G	0.023	0.045	0.6807	0.6817	FALSE	10	113921354	0.0385	204613	0.2426	10	0.0037	1.21E-10	174734	113921354	Triglycerides || id:ieu-a-302	0.000221097	174734	6.68E-06	204613	TRUE	0.000162005	38.64134405	0.000229954
24	rs2665357	C	A	C	A	0.0212	0.0048	0.5092	0.509	FALSE	6	160848167	0.0359	204613	0.8945	6	0.0033	8.33E-10	172850	160848167	Triglycerides || id:ieu-a-302	0.000238713	172850	8.74E-08	204613	TRUE	3.50E-06	41.27089073	0.000224644
25	rs287621	C	T	C	T	-0.0222	-0.0069	0.7296	0.7134	FALSE	7	130435181	0.0395	204613	0.8624	7	0.0037	7.67E-09	177813	130435181	Triglycerides || id:ieu-a-302	0.000202421	177813	1.49E-07	204613	TRUE	1.96E-05	36	0.000194459
26	rs2954022	A	C	A	C	-0.078	-0.0163	0.4697	0.4669	FALSE	8	126482621	0.0358	204613	0.6479	8	0.0033	2.23E-113	177750	126482621	Triglycerides || id:ieu-a-302	0.00313324	177750	1.01E-06	204613	TRUE	1.35E-64	558.677686	0.003030829
28	rs2972146	T	G	T	G	0.0281	0.0471	0.6227	0.6386	FALSE	2	227100698	0.0372	204613	0.2049	2	0.0034	2.97E-15	174704	227100698	Triglycerides || id:ieu-a-302	0.000390829	174704	7.83E-06	204613	TRUE	1.88E-07	68.30536332	0.000371029
29	rs3198697	T	C	T	C	-0.0198	-0.0034	0.3826	0.4119	FALSE	16	15129940	0.0364	204613	0.9257	16	0.0034	2.21E-08	175934	15129940	Triglycerides || id:ieu-a-302	0.000192728	175934	4.26E-08	204613	TRUE	2.59E-05	33.91349481	0.000185213
30	rs3760627	C	T	C	T	0.0189	0.0051	0.4683	0.4959	FALSE	19	45457180	0.0357	204613	0.8875	19	0.0034	5.29E-09	176201	45457180	Triglycerides || id:ieu-a-302	0.000175342	176201	9.97E-08	204613	TRUE	6.97E-05	30.90051903	0.000177887
31	rs3761445	A	G	A	G	0.0232	0.0251	0.6148	0.61	FALSE	22	38595411	0.0366	204613	0.4933	22	0.0034	8.06E-12	175846	38595411	Triglycerides || id:ieu-a-302	0.000264713	175846	2.30E-06	204613	TRUE	5.69E-06	46.56055363	0.000254933
32	rs38855	G	A	G	A	-0.0187	0.0348	0.4736	0.454	FALSE	7	116358044	0.036	204613	0.3336	7	0.0033	2.11E-08	177825	116358044	Triglycerides || id:ieu-a-302	0.000180546	177825	4.57E-06	204613	TRUE	0.00049103	32.11111111	0.000174358
33	rs439401	C	T	C	T	0.0659	-0.0096	0.6201	0.7119	FALSE	19	45414451	0.0396	204613	0.8077	19	0.0038	1.42E-66	152584	45414451	Triglycerides || id:ieu-a-302	0.001967185	152584	2.87E-07	204613	TRUE	1.99E-38	300.748615	0.002046124
34	rs442177	T	G	T	G	0.0309	-0.0588	0.5528	0.5235	FALSE	4	88030261	0.0359	204613	0.1015	4	0.0033	1.32E-18	177798	88030261	Triglycerides || id:ieu-a-302	0.000492893	177798	1.31E-05	204613	TRUE	9.93E-09	87.67768595	0.000472081
35	rs4587594	A	G	A	G	-0.0694	0.0061	0.31	0.2638	FALSE	1	63133930	0.0406	204613	0.8798	1	0.0035	3.50E-82	177772	63133930	Triglycerides || id:ieu-a-302	0.00220681	177772	1.10E-07	204613	TRUE	5.42E-47	393.1722449	0.002060439
36	rs4719841	G	A	G	A	0.0232	0.0498	0.3826	0.377	FALSE	7	25997536	0.0371	204613	0.1794	7	0.0034	8.86E-11	177775	25997536	Triglycerides || id:ieu-a-302	0.000261842	177775	8.81E-06	204613	TRUE	4.58E-05	46.56055363	0.000254283
37	rs4810479	T	C	T	C	-0.0474	0.0245	0.7124	0.7467	FALSE	20	44545048	0.041	204613	0.5507	20	0.0038	2.07E-34	176192	44545048	Triglycerides || id:ieu-a-302	0.000882317	176192	1.75E-06	204613	TRUE	2.42E-18	155.5927978	0.00092066
38	rs588136	T	C	T	C	-0.0495	0.066	0.7942	0.7653	FALSE	15	58730498	0.0423	204613	0.1187	15	0.0041	3.37E-30	176173	58730498	Triglycerides || id:ieu-a-302	0.000826702	176173	1.19E-05	204613	TRUE	6.83E-15	145.7614515	0.000800969
39	rs6029143	T	C	T	C	-0.0388	0.0508	0.05805	0.0336	FALSE	20	39118662	0.0987	204613	0.607	20	0.0071	4.93E-08	176257	39118662	Triglycerides || id:ieu-a-302	0.000169407	176257	1.29E-06	204613	TRUE	0.000256982	29.86391589	0.000164636
40	rs634869	C	T	C	T	-0.0272	-1.00E-04	0.562	0.5173	FALSE	6	139831757	0.0357	204613	0.9969	6	0.0033	1.78E-14	177755	139831757	Triglycerides || id:ieu-a-302	0.000382056	177755	3.83E-11	204613	TRUE	1.67E-09	67.93755739	0.000364232
41	rs645040	T	G	T	G	0.0293	-0.0615	0.7691	0.8517	FALSE	3	135926622	0.0504	204613	0.2228	3	0.004	1.83E-12	177779	135926622	Triglycerides || id:ieu-a-302	0.000301723	177779	7.28E-06	204613	TRUE	6.01E-06	53.655625	0.00030491
42	rs676210	A	G	A	G	-0.0733	-0.0691	0.2309	0.266	FALSE	2	21231524	0.0406	204613	0.0887095	2	0.0039	3.28E-71	177782	21231524	Triglycerides || id:ieu-a-302	0.00198305	177782	1.42E-05	204613	TRUE	2.61E-36	353.2472058	0.001908291
43	rs6831256	G	A	G	A	0.0258	-0.0038	0.409	0.3526	FALSE	4	3473139	0.0375	204613	0.9198	4	0.0035	1.60E-12	177495	3473139	Triglycerides || id:ieu-a-302	0.000306048	177495	5.02E-08	204613	TRUE	1.01E-07	54.33795918	0.000321796
44	rs6882076	C	T	C	T	0.0286	0.0212	0.6662	0.6672	FALSE	5	156390297	0.0382	204613	0.579001	5	0.0035	1.51E-15	177778	156390297	Triglycerides || id:ieu-a-302	0.000375457	177778	1.51E-06	204613	TRUE	2.16E-08	66.7722449	0.000363792
45	rs6995541	G	A	G	A	0.0265	0.0073	0.3219	0.2559	FALSE	8	10671260	0.0415	204613	0.8597	8	0.0037	1.34E-12	177486	10671260	Triglycerides || id:ieu-a-302	0.000288937	177486	1.51E-07	204613	TRUE	3.04E-07	51.29656684	0.000306575
46	rs719726	T	C	T	C	0.0199	-0.0074	0.529	0.5693	FALSE	6	127414801	0.0362	204613	0.8377	6	0.0035	2.49E-08	168319	127414801	Triglycerides || id:ieu-a-302	0.000192025	168319	2.04E-07	204613	TRUE	4.62E-05	32.32734694	0.000197339
47	rs7248104	A	G	A	G	-0.0222	0	0.4169	0.4345	FALSE	19	7224431	0.0361	204613	0.9989	19	0.0034	5.04E-10	176083	7224431	Triglycerides || id:ieu-a-302	0.000242064	176083	0	204613	TRUE	1.70E-06	42.63321799	0.000239613
48	rs731839	A	G	A	G	-0.0224	0.0105	0.6583	0.6568	FALSE	19	33899065	0.0377	204613	0.780601	19	0.0036	2.65E-09	176161	33899065	Triglycerides || id:ieu-a-302	0.000219731	176161	3.79E-07	204613	TRUE	1.23E-05	38.71604938	0.000225733
49	rs7350481	C	T	C	T	-0.2254	0.014	0.90237	0.9236	FALSE	11	116586283	0.0675	204613	0.8361	11	0.0066	1.00E-200	177677	116586283	Triglycerides || id:ieu-a-302	0.006521569	177677	2.10E-07	204613	TRUE	5.97E-136	1166.325987	0.008951705
50	rs749671	A	G	A	G	-0.0211	0.0063	0.3945	0.3836	FALSE	16	31088347	0.0367	204613	0.8647	16	0.0034	6.11E-10	176205	31088347	Triglycerides || id:ieu-a-302	0.000218524	176205	1.44E-07	204613	TRUE	9.34E-06	38.51297578	0.000212694
51	rs8077889	C	A	C	A	0.0252	-0.041	0.2441	0.2106	FALSE	17	41878166	0.0436	204613	0.3474	17	0.0042	9.88E-09	176194	41878166	Triglycerides || id:ieu-a-302	0.000204281	176194	4.32E-06	204613	TRUE	0.000171073	36	0.000234349
52	rs948690	C	T	C	T	-0.0306	-0.0398	0.3047	0.2349	FALSE	11	116529468	0.0425	204613	0.3486	11	0.0052	6.57E-09	91013	116529468	Triglycerides || id:ieu-a-302	0.000380344	91013	4.29E-06	204613	TRUE	1.21E-05	34.62869822	0.000396751
53	rs9686661	T	C	T	C	0.0379	0.0063	0.1768	0.135	FALSE	5	55861786	0.0526	204613	0.9054	5	0.0044	2.54E-16	177050	55861786	Triglycerides || id:ieu-a-302	0.00041889	177050	7.01E-08	204613	TRUE	4.82E-10	74.1947314	0.000418115
54	rs998584	A	C	A	C	0.0293	0.0721	0.5145	0.4825	FALSE	6	43757896	0.0361	204613	0.0457604	6	0.0037	3.42E-15	174573	43757896	Triglycerides || id:ieu-a-302	0.00035909	174573	1.95E-05	204613	TRUE	8.14E-06	62.70927684	0.000428884
