# Supplementary material for: Plasma lipid levels and risk of retinal vascular occlusion: A genetic study using Mendelian randomization
Source: Front Endocrinol (Lausanne). 2022 Oct 10;13:954453. doi: 10.3389/fendo.2022.954453 (PMC9588969; doi:10.3389/fendo.2022.954453)
Supplement: Supplementary file 5 [file DataSheet_5.csv]

the details of SNPs in HDL from UKB	SNP	effect_allele.exposure	other_allele.exposure	effect_allele.outcome	other_allele.outcome	beta.exposure	beta.outcome	eaf.exposure	eaf.outcome	palindromic	chr	pos	se.outcome	samplesize.outcome	pval.outcome	pos.exposure	pval.exposure	samplesize.exposure	se.exposure	chr.exposure	exposure	rsq.exposure	effective_n.exposure	rsq.outcome	effective_n.outcome	steiger_dir	steiger_pval	F	R2
1	rs10184004	T	C	T	C	0.0253857	-0.0911	0.4061	0.3576	FALSE	2	165508389	0.0374	204613	0.0149001	165508389	1.80E-12	115078	0.00377653	2	Total lipids in HDL || id:met-d-HDL_L	0.000392498	115078	2.90E-05	204613	TRUE	9.01E-05	45.18480463	0.000310853
2	rs11045171	G	A	G	A	0.0257773	0.0167	0.197431	0.2181	FALSE	12	20470199	0.0435	204613	0.701699	20470199	9.40E-09	115078	0.00468394	12	Total lipids in HDL || id:met-d-HDL_L	0.00026312	115078	7.20E-07	204613	TRUE	3.02E-05	30.28671741	0.000210573
3	rs11057692	G	A	G	A	-0.0232051	-0.0301	0.236262	0.3089	FALSE	12	125071027	0.039	204613	0.4393	125071027	1.80E-08	115078	0.00441207	12	Total lipids in HDL || id:met-d-HDL_L	0.000240322	115078	2.91E-06	204613	TRUE	0.000180791	27.66190594	0.000194328
4	rs112001035	A	G	A	G	-0.0509244	-0.0318	0.059725	0.08087	FALSE	17	66823805	0.0663	204613	0.630999	66823805	5.70E-10	115078	0.00797849	17	Total lipids in HDL || id:met-d-HDL_L	0.000353893	115078	1.12E-06	204613	TRUE	1.45E-06	40.73900629	0.000291268
5	rs116843064	A	G	A	G	0.167338	0.0467	0.019852	0.0274	FALSE	19	8429323	0.1104	204613	0.6726	8429323	7.50E-38	115078	0.0133086	19	Total lipids in HDL || id:met-d-HDL_L	0.001371966	115078	8.75E-07	204613	TRUE	1.09E-22	158.097282	0.00108972
6	rs11751347	T	C	T	C	-0.0374588	0.0294	0.102256	0.08732	FALSE	6	161092438	0.0639	204613	0.6455	161092438	4.30E-10	115078	0.00615835	6	Total lipids in HDL || id:met-d-HDL_L	0.000321406	115078	1.03E-06	204613	TRUE	4.43E-06	36.99806284	0.00025762
7	rs11789603	T	C	T	C	0.0550583	-0.0076	0.108813	0.07534	FALSE	9	107647019	0.0681	204613	0.9117	107647019	3.50E-19	115078	0.00597194	9	Total lipids in HDL || id:met-d-HDL_L	0.00073809	115078	6.09E-08	204613	TRUE	2.71E-13	84.99917769	0.000587929
8	rs12295878	T	C	T	C	0.0309693	0.0268	0.140343	0.1498	FALSE	11	48944029	0.0557	204613	0.630001	48944029	2.00E-08	115078	0.00534073	11	Total lipids in HDL || id:met-d-HDL_L	0.000292112	115078	1.13E-06	204613	TRUE	1.36E-05	33.62494112	0.000231424
9	rs12721046	A	G	A	G	-0.0499251	0.0189	0.157693	0.2499	FALSE	19	45421254	0.0421	204613	0.654501	45421254	4.20E-23	115078	0.00509985	19	Total lipids in HDL || id:met-d-HDL_L	0.000832102	115078	9.85E-07	204613	TRUE	3.99E-14	95.8347649	0.000662141
10	rs13107325	T	C	T	C	-0.0713122	0.1067	0.074284	0.0141	FALSE	4	103188709	0.1524	204613	0.4839	103188709	1.60E-25	115078	0.00707092	4	Total lipids in HDL || id:met-d-HDL_L	0.000883095	115078	2.40E-06	204613	TRUE	2.05E-14	101.7128497	0.000699408
11	rs1358980	T	C	T	C	-0.0261589	0.0476	0.482643	0.4628	FALSE	6	43764551	0.0359	204613	0.1852	43764551	5.70E-12	115078	0.00373594	6	Total lipids in HDL || id:met-d-HDL_L	0.000425863	115078	8.59E-06	204613	TRUE	1.54E-06	49.02743469	0.000341732
12	rs139915535	G	A	G	A	-0.12692	0.186	0.018003	0.00268	FALSE	8	19766233	0.3399	204613	0.584201	19766233	2.10E-21	115078	0.0139893	8	Total lipids in HDL || id:met-d-HDL_L	0.000714781	115078	1.46E-06	204613	TRUE	4.23E-12	82.31294865	0.000569567
13	rs141368429	T	C	T	C	-0.0503592	-0.0257	0.056173	0.02747	FALSE	11	117221862	0.1148	204613	0.8231	117221862	6.40E-09	115078	0.00865327	11	Total lipids in HDL || id:met-d-HDL_L	0.000294228	115078	2.45E-07	204613	TRUE	6.15E-06	33.86859143	0.00026891
14	rs147627829	A	G	A	G	-0.0580665	0.1521	0.044071	0.02404	FALSE	6	34335088	0.1183	204613	0.1986	34335088	2.30E-10	115078	0.00908953	6	Total lipids in HDL || id:met-d-HDL_L	0.000354511	115078	8.08E-06	204613	TRUE	1.43E-05	40.81017378	0.000284093
15	rs150224153	T	C	T	C	-0.0828452	0.0897	0.029238	0.07634	FALSE	20	43008981	0.0682	204613	0.1881	43008981	5.30E-13	115078	0.0112983	20	Total lipids in HDL || id:met-d-HDL_L	0.000467004	115078	8.45E-06	204613	TRUE	3.84E-07	53.76609524	0.000389606
16	rs15285	T	C	T	C	0.0860965	-0.0626	0.286536	0.2583	FALSE	8	19824667	0.0409	204613	0.1257	19824667	7.60E-100	115078	0.00410286	8	Total lipids in HDL || id:met-d-HDL_L	0.003812011	115078	1.14E-05	204613	TRUE	1.22E-56	440.3495914	0.003030765
17	rs1616661	A	T	A	T	0.0236067	-0.0489	0.318116	0.3772	TRUE	19	54819466	0.0372	204613	0.188	54819466	1.80E-10	115078	0.00400005	19	Total lipids in HDL || id:met-d-HDL_L	0.000302568	115078	8.44E-06	204613	TRUE	8.41E-05	34.82889708	0.000241767
18	rs174574	C	A	C	A	0.0538325	-0.0156	0.649404	0.5861	FALSE	11	61600342	0.0363	204613	0.667699	61600342	4.20E-47	115078	0.00387943	11	Total lipids in HDL || id:met-d-HDL_L	0.001670484	115078	9.03E-07	204613	TRUE	2.21E-27	192.5543163	0.001319596
19	rs17696736	G	A	G	A	-0.0192522	-0.0199	0.430239	0.3983	FALSE	12	112486818	0.0365	204613	0.584901	112486818	9.10E-09	115078	0.00374907	12	Total lipids in HDL || id:met-d-HDL_L	0.000229102	115078	1.45E-06	204613	TRUE	0.000156206	26.37021257	0.000181716
20	rs193084249	G	A	G	A	-0.0960502	0.1589	0.023362	0.03874	FALSE	1	26987646	0.0943	204613	0.0920407	26987646	2.10E-14	115078	0.0125317	1	Total lipids in HDL || id:met-d-HDL_L	0.000510235	115078	1.39E-05	204613	TRUE	3.05E-07	58.74576555	0.000420988
21	rs2043085	C	T	C	T	-0.124898	0.0651	0.61268	0.5786	FALSE	15	58680954	0.0362	204613	0.0724903	58680954	1.00E-200	115078	0.00380194	15	Total lipids in HDL || id:met-d-HDL_L	0.009290986	115078	1.58E-05	204613	TRUE	1.05E-139	1079.196307	0.007403628
22	rs2066714	C	T	C	T	0.034	0.0025	0.128934	0.09442	FALSE	9	107586753	0.0614	204613	0.9678	107586753	1.80E-10	115078	0.00551484	9	Total lipids in HDL || id:met-d-HDL_L	0.00033019	115078	8.10E-09	204613	TRUE	9.22E-07	38.00948631	0.000259661
23	rs2070895	A	G	A	G	0.138806	-0.0393	0.218687	0.2588	FALSE	15	58723939	0.041	204613	0.3381	58723939	1.00E-200	115078	0.0044828	15	Total lipids in HDL || id:met-d-HDL_L	0.008262844	115078	4.49E-06	204613	TRUE	5.51E-129	958.7773195	0.006584071
24	rs2176040	G	A	G	A	-0.0325638	0.0484	0.646743	0.639	FALSE	2	227092802	0.0372	204613	0.193	227092802	4.70E-19	115078	0.00387087	2	Total lipids in HDL || id:met-d-HDL_L	0.000614612	115078	8.27E-06	204613	TRUE	2.70E-09	70.77061753	0.000484532
25	rs2229357	A	G	A	G	0.0239609	-0.0162	0.240928	0.2329	FALSE	12	57843711	0.0422	204613	0.7001	57843711	9.80E-09	115078	0.00432412	12	Total lipids in HDL || id:met-d-HDL_L	0.000266754	115078	7.20E-07	204613	TRUE	2.64E-05	30.70511851	0.000209994
26	rs2236252	T	C	T	C	-0.0281016	-0.019	0.167034	0.1472	FALSE	20	17597531	0.0505	204613	0.706999	17597531	5.90E-09	115078	0.00496686	20	Total lipids in HDL || id:met-d-HDL_L	0.000278095	115078	6.92E-07	204613	TRUE	1.70E-05	32.01092751	0.000219748
27	rs2245221	A	G	A	G	0.0337975	0.0135	0.558967	0.6519	FALSE	8	116624879	0.0379	204613	0.722199	116624879	1.50E-18	115078	0.00376244	8	Total lipids in HDL || id:met-d-HDL_L	0.000700714	115078	6.20E-07	204613	TRUE	3.13E-12	80.69190854	0.000563192
28	rs2298428	T	C	T	C	-0.0389524	0.0043	0.182554	0.2898	FALSE	22	21982892	0.0396	204613	0.9144	21982892	9.00E-17	115078	0.00480568	22	Total lipids in HDL || id:met-d-HDL_L	0.000570593	115078	5.76E-08	204613	TRUE	1.37E-10	65.69899788	0.000452844
29	rs2642438	G	A	G	A	0.0359127	-0.0517	0.703836	0.7161	FALSE	1	220970028	0.0398	204613	0.1941	220970028	4.20E-20	115078	0.00406176	1	Total lipids in HDL || id:met-d-HDL_L	0.000678872	115078	8.25E-06	204613	TRUE	3.11E-10	78.17494754	0.000537687
30	rs267738	G	T	G	T	0.0293185	-0.0064	0.219647	0.1923	FALSE	1	150940625	0.0455	204613	0.8889	150940625	9.00E-12	115078	0.00447539	1	Total lipids in HDL || id:met-d-HDL_L	0.000372799	115078	9.67E-08	204613	TRUE	2.52E-07	42.91624539	0.000294666
31	rs2740488	C	A	C	A	-0.0456681	-0.0241	0.265313	0.197	FALSE	9	107661742	0.0451	204613	0.5938	107661742	1.20E-28	115078	0.00421297	9	Total lipids in HDL || id:met-d-HDL_L	0.001020049	115078	1.40E-06	204613	TRUE	6.82E-17	117.5030538	0.000813049
32	rs2792735	A	G	A	G	-0.041317	0.0303	0.720334	0.6683	FALSE	10	113921825	0.0381	204613	0.4254	113921825	9.30E-25	115078	0.00413139	10	Total lipids in HDL || id:met-d-HDL_L	0.000868367	115078	3.09E-06	204613	TRUE	5.37E-14	100.0150076	0.000687798
33	rs28818616	C	T	C	T	-0.0211957	0.011	0.349772	0.2626	FALSE	3	15592561	0.0408	204613	0.7865	15592561	3.00E-08	115078	0.00391142	3	Total lipids in HDL || id:met-d-HDL_L	0.000255112	115078	3.55E-07	204613	TRUE	3.00E-05	29.36477137	0.000204351
34	rs2925979	C	T	C	T	0.0324273	-0.0473	0.69893	0.6778	FALSE	16	81534790	0.0384	204613	0.2172	81534790	3.20E-17	115078	0.00402853	16	Total lipids in HDL || id:met-d-HDL_L	0.000562729	115078	7.42E-06	204613	TRUE	1.20E-08	64.79304264	0.00044254
35	rs34663616	A	C	A	C	0.0415624	-0.0656	0.13765	0.1435	FALSE	15	58569330	0.0512	204613	0.2005	58569330	7.60E-15	115078	0.00549377	15	Total lipids in HDL || id:met-d-HDL_L	0.000497118	115078	8.02E-06	204613	TRUE	1.27E-07	57.23481568	0.000410101
36	rs34707604	C	T	C	T	0.0264887	-0.0593	0.258517	0.2627	FALSE	4	69491456	0.0414	204613	0.1524	69491456	2.30E-10	115078	0.00447856	4	Total lipids in HDL || id:met-d-HDL_L	0.000303898	115078	1.00E-05	204613	TRUE	0.000107881	34.98198874	0.000268993
37	rs34955778	C	T	C	T	-0.0216388	0.013	0.419986	0.44	FALSE	16	15139594	0.0361	204613	0.7191	15139594	4.60E-09	115078	0.00375049	16	Total lipids in HDL || id:met-d-HDL_L	0.000289188	115078	6.34E-07	204613	TRUE	1.08E-05	33.28820077	0.000228123
38	rs35184771	T	G	T	G	-0.0371744	-0.0459	0.352775	0.3578	FALSE	11	47475189	0.0386	204613	0.2347	47475189	9.40E-22	115078	0.00387211	11	Total lipids in HDL || id:met-d-HDL_L	0.000800313	115078	6.91E-06	204613	TRUE	3.26E-12	92.17063141	0.000631061
39	rs36057735	G	C	G	C	-0.0345003	0.0467	0.199037	0.1696	TRUE	6	31319923	0.051	204613	0.3591	31319923	6.20E-14	115078	0.00464711	6	Total lipids in HDL || id:met-d-HDL_L	0.000478726	115078	4.10E-06	204613	TRUE	7.06E-08	55.11627239	0.000379509
40	rs3735687	G	A	G	A	-0.0265228	-0.0704	0.42282	0.4115	FALSE	7	1066297	0.0364	204613	0.0534306	1066297	6.30E-12	115078	0.00377079	7	Total lipids in HDL || id:met-d-HDL_L	0.000429737	115078	1.83E-05	204613	TRUE	7.96E-06	49.47366084	0.000343349
41	rs3764261	A	C	A	C	0.189944	-0.0487	0.324423	0.2789	FALSE	16	56993324	0.04	204613	0.2233	56993324	1.00E-200	115078	0.00394999	16	Total lipids in HDL || id:met-d-HDL_L	0.019698541	115078	7.24E-06	204613	TRUE	0	2312.379799	0.015814944
42	rs3768321	T	G	T	G	-0.0385553	0.0742	0.19653	0.1645	FALSE	1	40035928	0.0484	204613	0.1254	40035928	1.10E-17	115078	0.00467443	1	Total lipids in HDL || id:met-d-HDL_L	0.000590839	115078	1.15E-05	204613	TRUE	1.36E-08	68.03162621	0.000469458
43	rs41272663	A	C	A	C	0.024446	-0.0175	0.264008	0.2698	FALSE	2	211302627	0.0404	204613	0.6645	211302627	6.50E-09	115078	0.00420514	2	Total lipids in HDL || id:met-d-HDL_L	0.000293591	115078	9.17E-07	204613	TRUE	1.13E-05	33.79517476	0.000232239
44	rs4240624	A	G	A	G	0.0923304	0.0928	0.909226	0.8571	FALSE	8	9184231	0.0537	204613	0.08389	9184231	1.10E-46	115078	0.00645906	8	Total lipids in HDL || id:met-d-HDL_L	0.001772538	115078	1.46E-05	204613	TRUE	2.59E-25	204.3387801	0.00140719
45	rs4330777	A	G	A	G	-0.0192214	0.0022	0.475898	0.4648	FALSE	16	57235644	0.0359	204613	0.9513	57235644	4.60E-08	115078	0.00371566	16	Total lipids in HDL || id:met-d-HDL_L	0.000232494	115078	1.84E-08	204613	TRUE	4.10E-05	26.76073877	0.000184302
46	rs4846921	A	G	A	G	0.0493774	0.0246	0.613228	0.5607	FALSE	1	230304352	0.0362	204613	0.4968	230304352	2.50E-40	115078	0.00380451	1	Total lipids in HDL || id:met-d-HDL_L	0.001461635	115078	2.26E-06	204613	TRUE	2.00E-23	168.4453305	0.001156547
47	rs4986970	T	A	T	A	-0.0770816	0.1332	0.033916	0.02917	TRUE	16	67976320	0.1074	204613	0.2147	67976320	8.50E-15	115078	0.010252	16	Total lipids in HDL || id:met-d-HDL_L	0.000491005	115078	7.52E-06	204613	TRUE	1.36E-07	56.53068482	0.00038936
48	rs5167	G	T	G	T	0.0496856	0.0435	0.352265	0.415	FALSE	19	45448465	0.0366	204613	0.2344	45448465	2.20E-38	115078	0.00387936	19	Total lipids in HDL || id:met-d-HDL_L	0.001423435	115078	6.90E-06	204613	TRUE	1.56E-21	164.0366572	0.001126569
49	rs559355	T	A	T	A	-0.0598436	0.0182	0.157985	0.2294	TRUE	11	75451281	0.0425	204613	0.667799	75451281	6.10E-32	115078	0.00509971	11	Total lipids in HDL || id:met-d-HDL_L	0.001195199	115078	8.96E-07	204613	TRUE	6.90E-20	137.7033362	0.000952799
50	rs59347135	G	C	G	C	-0.0675679	-0.0391	0.045804	0.04057	TRUE	8	19750044	0.091	204613	0.6672	19750044	6.10E-14	115078	0.00912178	8	Total lipids in HDL || id:met-d-HDL_L	0.000476573	115078	9.02E-07	204613	TRUE	1.45E-08	54.86831905	0.000399073
51	rs599839	A	G	A	G	-0.0269821	0.027	0.772085	0.7807	FALSE	1	109822166	0.0435	204613	0.5348	109822166	3.60E-10	115078	0.004411	1	Total lipids in HDL || id:met-d-HDL_L	0.000325051	115078	1.88E-06	204613	TRUE	6.15E-06	37.41772506	0.000256224
52	rs6018652	A	G	A	G	0.0372512	-0.1533	0.792531	0.788	FALSE	20	46340974	0.0442	204613	0.000523805	46340974	3.60E-17	115078	0.0045904	20	Total lipids in HDL || id:met-d-HDL_L	0.000571934	115078	5.88E-05	204613	TRUE	1.03E-05	65.85359271	0.000456331
53	rs6073958	C	T	C	T	-0.0594877	-0.0668	0.198725	0.1761	FALSE	20	44551855	0.0466	204613	0.1522	44551855	1.10E-36	115078	0.00465623	20	Total lipids in HDL || id:met-d-HDL_L	0.001416398	115078	1.00E-05	204613	TRUE	8.08E-21	163.22456	0.001126986
54	rs60847460	T	C	T	C	-0.0376724	0.0327	0.143326	0.1285	FALSE	10	113983758	0.0539	204613	0.5438	113983758	1.50E-12	115078	0.00531363	10	Total lipids in HDL || id:met-d-HDL_L	0.000436606	115078	1.80E-06	204613	TRUE	1.11E-07	50.26479979	0.000348512
55	rs61805076	C	T	C	T	-0.0289447	0.0421	0.334061	0.2878	FALSE	1	182154990	0.0395	204613	0.2874	182154990	4.90E-14	115078	0.00392707	1	Total lipids in HDL || id:met-d-HDL_L	0.000471858	115078	5.55E-06	204613	TRUE	1.47E-07	54.32513572	0.000372759
56	rs61941676	A	C	A	C	-0.0600575	0.0467	0.127214	0.1447	FALSE	12	125324798	0.0511	204613	0.3602	125324798	1.20E-26	115078	0.00570378	12	Total lipids in HDL || id:met-d-HDL_L	0.000962512	115078	4.08E-06	204613	TRUE	3.43E-15	110.8687032	0.000800953
57	rs62101704	A	G	A	G	-0.0889326	0.1184	0.013683	0.01098	FALSE	18	47134250	0.1708	204613	0.4882	47134250	7.00E-09	115078	0.0162537	18	Total lipids in HDL || id:met-d-HDL_L	0.000260088	115078	2.35E-06	204613	TRUE	7.46E-05	29.93763572	0.000213476
58	rs625145	T	A	T	A	0.0631888	0.0623	0.188126	0.2032	TRUE	11	116727936	0.0445	204613	0.162	116727936	2.60E-43	115078	0.00474108	11	Total lipids in HDL || id:met-d-HDL_L	0.001541243	115078	9.58E-06	204613	TRUE	9.24E-23	177.6338172	0.001219685
59	rs638714	T	G	T	G	-0.0381891	0.0045	0.345931	0.2641	FALSE	1	62906489	0.0406	204613	0.9108	62906489	4.00E-23	115078	0.00391132	1	Total lipids in HDL || id:met-d-HDL_L	0.000827728	115078	6.00E-08	204613	TRUE	9.66E-15	95.33056119	0.000659966
60	rs6509173	G	A	G	A	-0.0299971	0.0938	0.79372	0.8854	FALSE	19	45330999	0.0567	204613	0.0981499	45330999	2.00E-10	115078	0.00461729	19	Total lipids in HDL || id:met-d-HDL_L	0.00036664	115078	1.34E-05	204613	TRUE	2.62E-05	42.20697597	0.000294654
61	rs6589565	G	A	G	A	0.0505931	-7.00E-04	0.932178	0.9204	FALSE	11	116640237	0.0661	204613	0.9916	116640237	4.20E-13	115078	0.0073872	11	Total lipids in HDL || id:met-d-HDL_L	0.000407438	115078	5.48E-10	204613	TRUE	4.44E-08	46.90540252	0.000323655
62	rs676210	A	G	A	G	0.0592123	-0.0691	0.205765	0.266	FALSE	2	21231524	0.0406	204613	0.0887095	21231524	5.50E-38	115078	0.00457361	2	Total lipids in HDL || id:met-d-HDL_L	0.001454416	115078	1.42E-05	204613	TRUE	1.02E-20	167.6121914	0.001145973
63	rs686030	A	C	A	C	0.0458189	0.068	0.859547	0.8815	FALSE	9	15304782	0.0554	204613	0.2199	15304782	1.80E-18	115078	0.00534231	9	Total lipids in HDL || id:met-d-HDL_L	0.000638806	115078	7.36E-06	204613	TRUE	9.11E-10	73.55820901	0.000506897
64	rs7241918	T	G	T	G	0.0901628	0.0701	0.822907	0.8292	FALSE	18	47160953	0.0475	204613	0.1405	47160953	6.10E-79	115078	0.00487048	18	Total lipids in HDL || id:met-d-HDL_L	0.00296917	115078	1.06E-05	204613	TRUE	4.98E-44	342.697749	0.002369392
65	rs72836561	T	C	T	C	-0.135102	0.0734	0.031483	0.03218	FALSE	17	41926126	0.1019	204613	0.4709	41926126	5.50E-39	115078	0.0106234	17	Total lipids in HDL || id:met-d-HDL_L	0.001403466	115078	2.54E-06	204613	TRUE	2.04E-22	161.7321977	0.001113107
66	rs7308864	G	A	G	A	0.0310886	0.0167	0.523289	0.4978	FALSE	12	109871179	0.036	204613	0.6427	109871179	1.30E-17	115078	0.00370591	12	Total lipids in HDL || id:met-d-HDL_L	0.00061117	115078	1.05E-06	204613	TRUE	1.26E-10	70.37405792	0.000482202
67	rs737337	C	T	C	T	-0.0684906	0.0213	0.076791	0.09043	FALSE	19	11347493	0.0623	204613	0.7323	11347493	5.60E-23	115078	0.00696323	19	Total lipids in HDL || id:met-d-HDL_L	0.000840022	115078	5.71E-07	204613	TRUE	1.82E-14	96.74765799	0.000665123
68	rs75714888	A	C	A	C	-0.0706636	-0.0893	0.021625	0.02939	FALSE	16	56752882	0.107	204613	0.404	56752882	3.70E-08	115078	0.0127923	16	Total lipids in HDL || id:met-d-HDL_L	0.000265091	115078	3.40E-06	204613	TRUE	8.92E-05	30.51365605	0.000211292
69	rs75911530	A	G	A	G	-0.144191	-0.0747	0.032886	0.01081	FALSE	16	57049137	0.179	204613	0.676401	57049137	2.10E-42	115078	0.0109056	16	Total lipids in HDL || id:met-d-HDL_L	0.001516817	115078	8.51E-07	204613	TRUE	5.46E-25	174.8143899	0.001322498
70	rs77960347	G	A	G	A	0.30335	-0.0461	0.013239	0.007246	FALSE	18	47109955	0.2067	204613	0.8233	47109955	4.00E-81	115078	0.0161975	18	Total lipids in HDL || id:met-d-HDL_L	0.003038684	115078	2.43E-07	204613	TRUE	7.90E-50	350.7454301	0.002404281
71	rs7810507	A	G	A	G	-0.0254473	0.0059	0.281086	0.2866	FALSE	7	130437476	0.0395	204613	0.8813	130437476	5.00E-10	115078	0.00412293	7	Total lipids in HDL || id:met-d-HDL_L	0.000330935	115078	1.09E-07	204613	TRUE	1.25E-06	38.09530868	0.000261716
72	rs7956099	C	T	C	T	-0.0213769	0.0256	0.474977	0.6591	FALSE	12	103556109	0.038	204613	0.5012	103556109	4.80E-09	115078	0.00373198	12	Total lipids in HDL || id:met-d-HDL_L	0.000285038	115078	2.22E-06	204613	TRUE	2.94E-05	32.81034794	0.000227914
73	rs8058512	T	C	T	C	-0.025168	0.041	0.72404	0.6773	FALSE	16	57151796	0.0385	204613	0.2871	57151796	1.20E-09	115078	0.00415097	16	Total lipids in HDL || id:met-d-HDL_L	0.000319356	115078	5.54E-06	204613	TRUE	2.54E-05	36.76192302	0.000253126
74	rs838876	G	A	G	A	-0.0409739	0.0348	0.681444	0.582	FALSE	12	125259888	0.0364	204613	0.3396	125259888	3.50E-27	115078	0.00403564	12	Total lipids in HDL || id:met-d-HDL_L	0.000894986	115078	4.47E-06	204613	TRUE	4.43E-14	103.0836459	0.000728888
75	rs907866	A	G	A	G	-0.0294587	-0.0569	0.443205	0.5514	FALSE	2	20371380	0.0361	204613	0.115	20371380	2.50E-15	115078	0.00374667	2	Total lipids in HDL || id:met-d-HDL_L	0.000536931	115078	1.21E-05	204613	TRUE	9.09E-08	61.8210347	0.000428309
77	rs9491697	G	A	G	A	-0.0237145	0.0159	0.463611	0.4459	FALSE	6	127456122	0.0361	204613	0.66	127456122	1.60E-10	115078	0.00373585	6	Total lipids in HDL || id:met-d-HDL_L	0.000350036	115078	9.48E-07	204613	TRUE	1.48E-06	40.29480738	0.000279699
78	rs967645	T	C	T	C	-0.0257771	-0.0037	0.516501	0.4445	FALSE	17	26713970	0.036	204613	0.9177	26713970	1.70E-11	115078	0.00370891	17	Total lipids in HDL || id:met-d-HDL_L	0.000419574	115078	5.16E-08	204613	TRUE	3.84E-08	48.30315773	0.000331868
79	rs9687833	A	G	A	G	-0.02958	0.0054	0.207013	0.1498	FALSE	5	55861601	0.0503	204613	0.9148	55861601	4.50E-11	115078	0.00457543	5	Total lipids in HDL || id:met-d-HDL_L	0.00036307	115078	5.63E-08	204613	TRUE	3.27E-07	41.79578712	0.00028727
