# Supplementary material for: Plasma lipid levels and risk of retinal vascular occlusion: A genetic study using Mendelian randomization
Source: Front Endocrinol (Lausanne). 2022 Oct 10;13:954453. doi: 10.3389/fendo.2022.954453 (PMC9588969; doi:10.3389/fendo.2022.954453)
Supplement: Supplementary file 6 [file DataSheet_6.csv]

the details of SNPs in LDL from UKB	SNP	effect_allele.exposure	other_allele.exposure	effect_allele.outcome	other_allele.outcome	beta.exposure	beta.outcome	eaf.exposure	eaf.outcome	palindromic	chr	pos	se.outcome	samplesize.outcome	pval.outcome	pos.exposure	chr.exposure	pval.exposure	samplesize.exposure	se.exposure	exposure	rsq.exposure	effective_n.exposure	rsq.outcome	effective_n.outcome	steiger_dir	steiger_pval	F	R2
1	rs102275	C	T	C	T	-0.0462954	0.0168	0.349784	0.4156	FALSE	11	61557803	0.0363	204613	0.6442	61557803	11	2.20E-28	115078	0.00430419	Total lipids in LDL || id:met-d-LDL_L	0.001004319	115078	1.05E-06	204613	TRUE	8.38E-17	115.6891988	0.000974907
2	rs10260606	C	G	C	G	0.028575	0.0219	0.182659	0.3263	TRUE	7	44584551	0.0383	204613	0.566601	44584551	7	2.10E-08	115078	0.00531567	Total lipids in LDL || id:met-d-LDL_L	0.000251051	115078	1.60E-06	204613	TRUE	7.58E-05	28.89724596	0.000243807
3	rs10504255	A	G	A	G	-0.0240874	0.0102	0.662963	0.6228	FALSE	8	59398461	0.0369	204613	0.7815	59398461	8	3.20E-09	115078	0.00437066	Total lipids in LDL || id:met-d-LDL_L	0.000263868	115078	3.73E-07	204613	TRUE	2.21E-05	30.37286799	0.000259285
4	rs1081105	C	A	C	A	0.168969	-0.0483	0.027622	0.02136	FALSE	19	45412955	0.1262	204613	0.701799	45412955	19	1.40E-42	115078	0.0125583	Total lipids in LDL || id:met-d-LDL_L	0.00157067	115078	7.16E-07	204613	TRUE	6.18E-26	181.0307541	0.001533678
5	rs11127048	A	G	A	G	-0.0450885	0.0146	0.61412	0.6259	FALSE	2	27752463	0.0372	204613	0.6943	27752463	2	5.80E-26	115078	0.0042931	Total lipids in LDL || id:met-d-LDL_L	0.00095761	115078	7.53E-07	204613	TRUE	3.20E-16	110.3035692	0.000963534
6	rs111278137	A	G	A	G	-0.135725	-0.1011	0.021615	0.01041	FALSE	19	45215081	0.1797	204613	0.5737	45215081	19	3.50E-20	115078	0.0146152	Total lipids in LDL || id:met-d-LDL_L	0.000748859	115078	1.55E-06	204613	TRUE	1.33E-12	86.24028341	0.000779139
7	rs11206517	G	T	G	T	0.0938524	-0.1337	0.033009	0.04487	FALSE	1	55526428	0.0858	204613	0.1192	55526428	1	1.70E-16	115078	0.0115207	Total lipids in LDL || id:met-d-LDL_L	0.000576365	115078	1.19E-05	204613	TRUE	2.38E-08	66.3640727	0.00056231
8	rs112875651	A	G	A	G	-0.0601838	-0.0357	0.392383	0.3872	FALSE	8	126506694	0.0368	204613	0.3308	126506694	8	6.40E-48	115078	0.00427474	Total lipids in LDL || id:met-d-LDL_L	0.001719522	115078	4.60E-06	204613	TRUE	1.29E-26	198.216499	0.001727147
9	rs115478735	T	A	T	A	0.0602013	-2.00E-04	0.18331	0.1972	TRUE	9	136149711	0.045	204613	0.997	136149711	9	2.90E-30	115078	0.00532422	Total lipids in LDL || id:met-d-LDL_L	0.001109769	115078	9.65E-11	204613	TRUE	1.54E-19	127.8497121	0.001085138
10	rs11591147	T	G	T	G	-0.303807	0.0265	0.017458	0.03626	FALSE	1	55505647	0.0964	204613	0.7833	55505647	1	5.50E-87	115078	0.0156813	Total lipids in LDL || id:met-d-LDL_L	0.003251116	115078	3.69E-07	204613	TRUE	5.12E-53	375.3456833	0.003166439
11	rs11621792	T	C	T	C	0.0283105	0.0016	0.453802	0.3684	FALSE	14	24871926	0.037	204613	0.9658	24871926	14	9.20E-13	115078	0.0041566	Total lipids in LDL || id:met-d-LDL_L	0.000402957	115078	9.14E-09	204613	TRUE	5.87E-08	46.38938476	0.000397321
12	rs11755689	G	A	G	A	0.0374436	-0.0939	0.334126	0.3889	FALSE	6	32586376	0.0424	204613	0.0267602	32586376	6	1.40E-15	115078	0.00449985	Total lipids in LDL || id:met-d-LDL_L	0.00060133	115078	2.40E-05	204613	TRUE	9.95E-08	69.24032858	0.000623861
13	rs12151108	A	G	A	G	-0.146186	-0.1498	0.119677	0.1022	FALSE	19	11197261	0.0594	204613	0.0117501	11197261	19	6.10E-120	115078	0.0063204	Total lipids in LDL || id:met-d-LDL_L	0.004627255	115078	3.11E-05	204613	TRUE	1.23E-64	534.961388	0.004502921
14	rs12740374	T	G	T	G	-0.117622	-0.0499	0.221059	0.2145	FALSE	1	109817590	0.0438	204613	0.2542	109817590	1	9.10E-127	115078	0.00495141	Total lipids in LDL || id:met-d-LDL_L	0.004879891	115078	6.34E-06	204613	TRUE	7.46E-75	564.3120714	0.004764528
15	rs13108218	G	A	G	A	-0.0251444	-0.0114	0.615355	0.6772	FALSE	4	3443931	0.0384	204613	0.765799	3443931	4	2.70E-09	115078	0.00426117	Total lipids in LDL || id:met-d-LDL_L	0.000302488	115078	4.31E-07	204613	TRUE	5.56E-06	34.81968454	0.000299294
16	rs140798831	C	T	C	T	-0.030133	0.0054	0.656802	0.6714	FALSE	2	21149771	0.0382	204613	0.8875	21149771	2	1.60E-12	115078	0.00434627	Total lipids in LDL || id:met-d-LDL_L	0.000417528	115078	9.77E-08	204613	TRUE	4.72E-08	48.06747829	0.000409349
17	rs1499279	G	T	G	T	-0.0675341	0.0553	0.04162	0.02975	FALSE	5	52106278	0.1046	204613	0.5968	52106278	5	3.20E-10	115078	0.0103446	Total lipids in LDL || id:met-d-LDL_L	0.000370231	115078	1.37E-06	204613	TRUE	9.33E-07	42.6205283	0.000363845
18	rs1500188	G	A	G	A	-0.0238014	0.0198	0.450398	0.4865	FALSE	5	122827953	0.0358	204613	0.5814	122827953	5	3.50E-09	115078	0.0041453	Total lipids in LDL || id:met-d-LDL_L	0.000286407	115078	1.49E-06	204613	TRUE	2.03E-05	32.96803581	0.000280466
19	rs1805776	C	T	C	T	0.0282698	0.0385	0.226038	0.2839	FALSE	12	9084375	0.0398	204613	0.3341	9084375	12	1.40E-08	115078	0.00493991	Total lipids in LDL || id:met-d-LDL_L	0.000284511	115078	4.57E-06	204613	TRUE	6.40E-05	32.74970549	0.000279625
20	rs1883711	C	G	C	G	0.0969771	-0.0374	0.0312	0.0632	TRUE	20	39179822	0.0744	204613	0.6152	39179822	20	1.90E-16	115078	0.0120931	Total lipids in LDL || id:met-d-LDL_L	0.000558516	115078	1.24E-06	204613	TRUE	9.76E-10	64.30771782	0.000568535
21	rs2495477	G	A	G	A	-0.0321397	0.0483	0.393807	0.4361	FALSE	1	55518467	0.0361	204613	0.1807	55518467	1	3.20E-14	115078	0.00429777	Total lipids in LDL || id:met-d-LDL_L	0.000485737	115078	8.75E-06	204613	TRUE	2.22E-07	55.92388027	0.000493183
22	rs261290	C	T	C	T	-0.0335925	0.0273	0.654642	0.6177	FALSE	15	58678720	0.0368	204613	0.4587	58678720	15	1.90E-15	115078	0.00433917	Total lipids in LDL || id:met-d-LDL_L	0.000520548	115078	2.69E-06	204613	TRUE	9.04E-09	59.93373195	0.000510256
23	rs2618566	T	G	T	G	-0.023143	-0.0184	0.660287	0.6771	FALSE	20	17844684	0.0386	204613	0.6334	17844684	20	7.30E-09	115078	0.00434642	Total lipids in LDL || id:met-d-LDL_L	0.000246311	115078	1.11E-06	204613	TRUE	7.08E-05	28.35149273	0.000240278
24	rs2738447	C	A	C	A	0.0304666	0.0385	0.59317	0.6067	FALSE	19	11227480	0.0367	204613	0.2943	11227480	19	4.80E-13	115078	0.00418806	Total lipids in LDL || id:met-d-LDL_L	0.000459661	115078	5.38E-06	204613	TRUE	2.10E-07	52.92028708	0.000447992
25	rs2740488	C	A	C	A	-0.0328761	-0.0241	0.265313	0.197	FALSE	9	107661742	0.0451	204613	0.5938	107661742	9	7.60E-12	115078	0.00467342	Total lipids in LDL || id:met-d-LDL_L	0.000429853	115078	1.40E-06	204613	TRUE	1.12E-07	49.48698099	0.000421358
26	rs28807203	C	A	C	A	-0.131474	-0.0377	0.049209	0.06365	FALSE	19	45173951	0.0731	204613	0.6055	45173951	19	8.40E-44	115078	0.0095359	Total lipids in LDL || id:met-d-LDL_L	0.00164913	115078	1.30E-06	204613	TRUE	8.41E-27	190.0887331	0.001617482
27	rs34042070	G	C	G	C	0.0427819	0.0491	0.18698	0.1951	TRUE	16	72101525	0.0451	204613	0.2759	72101525	16	1.90E-16	115078	0.00530069	Total lipids in LDL || id:met-d-LDL_L	0.00056575	115078	5.79E-06	204613	TRUE	6.51E-09	65.14113543	0.000556476
28	rs3777411	T	C	T	C	-0.0427103	0.039	0.150744	0.1276	FALSE	6	160476945	0.0536	204613	0.4662	160476945	6	9.70E-14	115078	0.00575387	Total lipids in LDL || id:met-d-LDL_L	0.000478578	115078	2.59E-06	204613	TRUE	3.77E-08	55.09918221	0.000467061
29	rs3846662	G	A	G	A	0.0539815	-0.007	0.424112	0.4694	FALSE	5	74651084	0.0359	204613	0.8448	74651084	5	2.10E-39	115078	0.00416671	Total lipids in LDL || id:met-d-LDL_L	0.001456417	115078	1.86E-07	204613	TRUE	1.25E-24	167.8430438	0.001423438
30	rs4299376	T	G	T	G	-0.045848	-0.056	0.676279	0.7831	FALSE	2	44072576	0.0436	204613	0.1991	44072576	2	2.10E-26	115078	0.00440798	Total lipids in LDL || id:met-d-LDL_L	0.000939223	115078	8.06E-06	204613	TRUE	4.38E-14	108.1836326	0.000920381
32	rs4810479	T	C	T	C	-0.0348836	0.0245	0.750222	0.7467	FALSE	20	44545048	0.041	204613	0.5507	44545048	20	6.20E-13	115078	0.00475454	Total lipids in LDL || id:met-d-LDL_L	0.00046756	115078	1.75E-06	204613	TRUE	3.57E-08	53.83014937	0.000456054
33	rs525028	A	G	A	G	-0.0390399	-0.0559	0.708552	0.6287	FALSE	11	116705516	0.0372	204613	0.1332	116705516	11	1.40E-18	115078	0.00455	Total lipids in LDL || id:met-d-LDL_L	0.00063934	115078	1.10E-05	204613	TRUE	2.49E-09	73.61979432	0.000629477
34	rs553427	T	C	T	C	0.0328703	0.0261	0.517038	0.5598	FALSE	1	234852760	0.0361	204613	0.4695	234852760	1	3.50E-16	115078	0.00411618	Total lipids in LDL || id:met-d-LDL_L	0.000553851	115078	2.55E-06	204613	TRUE	2.61E-09	63.77032338	0.000539601
35	rs55714927	T	C	T	C	-0.0373152	0.06	0.191001	0.2643	FALSE	17	7080316	0.0412	204613	0.1456	7080316	17	1.60E-13	115078	0.00523458	Total lipids in LDL || id:met-d-LDL_L	0.000441399	115078	1.04E-05	204613	TRUE	1.37E-06	50.81686445	0.000430314
36	rs562338	G	A	G	A	0.108365	-0.0188	0.819635	0.8131	FALSE	2	21288321	0.0459	204613	0.6817	21288321	2	3.30E-95	115078	0.00534338	Total lipids in LDL || id:met-d-LDL_L	0.003561326	115078	8.20E-07	204613	TRUE	2.09E-57	411.2879158	0.003472009
37	rs56325564	A	G	A	G	0.0333928	-0.0369	0.482712	0.4591	FALSE	17	45766771	0.036	204613	0.3052	45766771	17	6.80E-17	115078	0.00414734	Total lipids in LDL || id:met-d-LDL_L	0.000563037	115078	5.13E-06	204613	TRUE	5.68E-09	64.82856253	0.000556873
38	rs58542926	T	C	T	C	-0.104228	-0.0011	0.074402	0.06416	FALSE	19	19379549	0.074	204613	0.988	19379549	19	1.10E-40	115078	0.00782797	Total lipids in LDL || id:met-d-LDL_L	0.001538216	115078	1.08E-09	204613	TRUE	1.93E-26	177.2843925	0.001496256
39	rs59379014	T	C	T	C	0.0642217	0.0443	0.072862	0.08135	FALSE	11	126228000	0.0657	204613	0.5004	126228000	11	7.90E-16	115078	0.00790976	Total lipids in LDL || id:met-d-LDL_L	0.000572537	115078	2.22E-06	204613	TRUE	1.13E-09	65.92300299	0.000557236
40	rs6601299	C	T	C	T	0.0586789	0.0556	0.899273	0.8439	FALSE	8	9184691	0.0521	204613	0.2853	9184691	8	2.60E-18	115078	0.00684675	Total lipids in LDL || id:met-d-LDL_L	0.000637871	115078	5.57E-06	204613	TRUE	5.12E-10	73.45053897	0.00062378
41	rs6882345	A	G	A	G	0.0368508	0.0215	0.632845	0.6673	FALSE	5	156397673	0.0382	204613	0.573801	156397673	5	4.70E-18	115078	0.0042644	Total lipids in LDL || id:met-d-LDL_L	0.000648502	115078	1.55E-06	204613	TRUE	4.87E-11	74.67547118	0.00063106
42	rs72631343	G	C	G	C	-0.0389359	-0.0459	0.129021	0.1425	TRUE	17	67191270	0.0512	204613	0.3709	67191270	17	1.10E-10	115078	0.00614217	Total lipids in LDL || id:met-d-LDL_L	0.000349076	115078	3.93E-06	204613	TRUE	5.81E-06	40.18433361	0.000340721
43	rs7707394	A	G	A	G	0.0365311	0.029	0.357078	0.373	FALSE	5	74472939	0.037	204613	0.4328	74472939	5	1.60E-17	115078	0.00428856	Total lipids in LDL || id:met-d-LDL_L	0.00063015	115078	3.00E-06	204613	TRUE	2.24E-10	72.56087616	0.000612741
44	rs77542162	G	A	G	A	0.119903	-0.15	0.022667	0.00676	FALSE	17	67081278	0.2201	204613	0.4955	67081278	17	5.90E-18	115078	0.013843	Total lipids in LDL || id:met-d-LDL_L	0.000651526	115078	2.27E-06	204613	TRUE	7.04E-11	75.02390422	0.000636981
45	rs79220007	C	T	C	T	-0.0584058	0.2179	0.076081	0.03724	FALSE	6	26098474	0.0951	204613	0.0219402	26098474	6	3.20E-14	115078	0.00776267	Total lipids in LDL || id:met-d-LDL_L	0.00049169	115078	2.57E-05	204613	TRUE	3.42E-06	56.60955038	0.00047957
46	rs8103315	A	C	A	C	0.0579917	0.006	0.135789	0.1872	FALSE	19	45254168	0.0462	204613	0.897	45254168	19	6.20E-22	115078	0.00616934	Total lipids in LDL || id:met-d-LDL_L	0.000767249	115078	8.24E-08	204613	TRUE	9.97E-14	88.35970746	0.000789307
