# Supplementary material for: Plasma lipid levels and risk of retinal vascular occlusion: A genetic study using Mendelian randomization
Source: Front Endocrinol (Lausanne). 2022 Oct 10;13:954453. doi: 10.3389/fendo.2022.954453 (PMC9588969; doi:10.3389/fendo.2022.954453)
Supplement: Supplementary file 7 [file DataSheet_7.csv]

the details of SNPs in total cholesterol from UKB	SNP	effect_allele.exposure	other_allele.exposure	effect_allele.outcome	other_allele.outcome	beta.exposure	beta.outcome	eaf.exposure	eaf.outcome	palindromic	chr	pos	se.outcome	samplesize.outcome	pval.outcome	pval.exposure	chr.exposure	se.exposure	samplesize.exposure	pos.exposure	exposure	rsq.exposure	effective_n.exposure	rsq.outcome	effective_n.outcome	steiger_dir	steiger_pval	F	R2
1	rs102275	C	T	C	T	-0.0660426	0.0168	0.349784	0.4156	FALSE	11	61557803	0.0363	204613	0.6442	3.70E-59	11	0.00418036	115078	61557803	Total cholesterol || id:met-d-Total_C	0.00216419	115078	1.05E-06	204613	TRUE	4.48E-35	249.5864236	0.001983974
2	rs1057558	C	T	C	T	-0.0280556	-0.0578	0.220311	0.262	FALSE	7	1062366	0.0406	204613	0.155	7.20E-10	7	0.00482698	115078	1062366	Total cholesterol || id:met-d-Total_C	0.000293478	115078	9.91E-06	204613	TRUE	0.000147322	33.78221513	0.000270412
3	rs1081105	C	A	C	A	0.136691	-0.0483	0.027622	0.02136	FALSE	19	45412955	0.1262	204613	0.701799	1.10E-30	19	0.0122076	115078	45412955	Total cholesterol || id:met-d-Total_C	0.001088332	115078	7.16E-07	204613	TRUE	2.62E-18	125.3774003	0.001003691
4	rs10838724	T	G	T	G	-0.0261546	-0.043	0.36878	0.367	FALSE	11	47527052	0.0385	204613	0.2641	1.80E-10	11	0.00419093	115078	47527052	Total cholesterol || id:met-d-Total_C	0.000338332	115078	6.10E-06	204613	TRUE	1.54E-05	38.9471202	0.000318474
5	rs11127048	A	G	A	G	-0.0353702	0.0146	0.61412	0.6259	FALSE	2	27752463	0.0372	204613	0.6943	1.70E-17	2	0.00417022	115078	27752463	Total cholesterol || id:met-d-Total_C	0.000624742	115078	7.53E-07	204613	TRUE	5.78E-11	71.93779095	0.00059294
6	rs111278137	A	G	A	G	-0.113707	-0.1011	0.021615	0.01041	FALSE	19	45215081	0.1797	204613	0.5737	9.10E-16	19	0.014207	115078	45215081	Total cholesterol || id:met-d-Total_C	0.000556344	115078	1.55E-06	204613	TRUE	1.32E-09	64.05744936	0.000546852
7	rs11206517	G	T	G	T	0.0851169	-0.1337	0.033009	0.04487	FALSE	1	55526428	0.0858	204613	0.1192	1.70E-14	1	0.0111899	115078	55526428	Total cholesterol || id:met-d-Total_C	0.000502546	115078	1.19E-05	204613	TRUE	2.61E-07	57.86010071	0.000462505
8	rs112875651	A	G	A	G	-0.0482053	-0.0357	0.392383	0.3872	FALSE	8	126506694	0.0368	204613	0.3308	1.70E-32	8	0.00415174	115078	126506694	Total cholesterol || id:met-d-Total_C	0.001170135	115078	4.60E-06	204613	TRUE	3.17E-18	134.8122271	0.001108051
9	rs115478735	T	A	T	A	0.0562229	-2.00E-04	0.18331	0.1972	TRUE	9	136149711	0.045	204613	0.997	1.30E-28	9	0.00517162	115078	136149711	Total cholesterol || id:met-d-Total_C	0.001025989	115078	9.65E-11	204613	TRUE	3.52E-18	118.18797	0.000946455
10	rs11591147	T	G	T	G	-0.273043	0.0265	0.017458	0.03626	FALSE	1	55505647	0.0964	204613	0.7833	1.40E-74	1	0.0152309	115078	55505647	Total cholesterol || id:met-d-Total_C	0.002784935	115078	3.69E-07	204613	TRUE	1.40E-45	321.3741645	0.00255763
11	rs11621792	T	C	T	C	0.0239578	0.0016	0.453802	0.3684	FALSE	14	24871926	0.037	204613	0.9658	3.60E-10	14	0.0040379	115078	24871926	Total cholesterol || id:met-d-Total_C	0.000305819	115078	9.14E-09	204613	TRUE	2.35E-06	35.20324933	0.000284538
12	rs1169292	T	C	T	C	0.0278408	0.0221	0.310508	0.3531	FALSE	12	121426478	0.0376	204613	0.5567	1.80E-10	12	0.00433611	115078	121426478	Total cholesterol || id:met-d-Total_C	0.000358115	115078	1.69E-06	204613	TRUE	1.72E-06	41.22520643	0.000331891
13	rs11749783	C	T	C	T	0.0532525	-0.0159	0.374801	0.4409	FALSE	5	74626082	0.036	204613	0.659699	8.10E-39	5	0.00412891	115078	74626082	Total cholesterol || id:met-d-Total_C	0.001443435	115078	9.53E-07	204613	TRUE	9.12E-24	166.344777	0.001329012
14	rs11789603	T	C	T	C	0.0418447	-0.0076	0.108813	0.07534	FALSE	9	107647019	0.0681	204613	0.9117	8.70E-11	9	0.00643476	115078	107647019	Total cholesterol || id:met-d-Total_C	0.000367343	115078	6.09E-08	204613	TRUE	2.82E-07	42.2879089	0.000339594
15	rs12151108	A	G	A	G	-0.132111	-0.1498	0.119677	0.1022	FALSE	19	11197261	0.0594	204613	0.0117501	2.60E-104	19	0.00614387	115078	11197261	Total cholesterol || id:met-d-Total_C	0.004001913	115078	3.11E-05	204613	TRUE	2.13E-55	462.3745529	0.003677568
16	rs12740374	T	G	T	G	-0.0929409	-0.0499	0.221059	0.2145	FALSE	1	109817590	0.0438	204613	0.2542	1.70E-84	1	0.00480921	115078	109817590	Total cholesterol || id:met-d-Total_C	0.003235	115078	6.34E-06	204613	TRUE	2.32E-49	373.4790663	0.002974791
17	rs1461729	G	A	G	A	0.0754733	0.0551	0.899229	0.844	FALSE	8	9187242	0.0521	204613	0.2898	3.30E-31	8	0.00664826	115078	9187242	Total cholesterol || id:met-d-Total_C	0.001118664	115078	5.47E-06	204613	TRUE	3.02E-17	128.8755964	0.00103234
18	rs1500188	G	A	G	A	-0.0242707	0.0198	0.450398	0.4865	FALSE	5	122827953	0.0358	204613	0.5814	1.30E-09	5	0.00402644	115078	122827953	Total cholesterol || id:met-d-Total_C	0.000315646	115078	1.49E-06	204613	TRUE	7.11E-06	36.33474701	0.000291635
19	rs17699030	G	A	G	A	-0.0651514	0.0779	0.033712	0.04785	FALSE	19	11330942	0.0838	204613	0.3527	2.20E-09	19	0.0110409	115078	11330942	Total cholesterol || id:met-d-Total_C	0.000302498	115078	4.22E-06	204613	TRUE	3.14E-05	34.82078456	0.000276547
20	rs1800961	T	C	T	C	-0.0805672	-0.031	0.030197	0.04546	FALSE	20	43042364	0.0864	204613	0.719701	2.90E-12	20	0.0116769	115078	43042364	Total cholesterol || id:met-d-Total_C	0.00041352	115078	6.29E-07	204613	TRUE	1.13E-07	47.60597008	0.000380184
21	rs1864163	A	G	A	G	-0.0465851	-0.0211	0.26131	0.2081	FALSE	16	56997233	0.0441	204613	0.6326	3.20E-26	16	0.0045502	115078	56997233	Total cholesterol || id:met-d-Total_C	0.000910024	115078	1.12E-06	204613	TRUE	2.74E-15	104.8173298	0.000837804
22	rs1883711	C	G	C	G	0.0840282	-0.0374	0.0312	0.0632	TRUE	20	39179822	0.0744	204613	0.6152	1.30E-13	20	0.0117472	115078	39179822	Total cholesterol || id:met-d-Total_C	0.00044443	115078	1.24E-06	204613	TRUE	5.94E-08	51.16599161	0.000426844
23	rs2326077	T	C	T	C	-0.0224173	0.0142	0.663239	0.6146	FALSE	8	59385919	0.0368	204613	0.7	4.60E-08	8	0.00423777	115078	59385919	Total cholesterol || id:met-d-Total_C	0.000243109	115078	7.28E-07	204613	TRUE	6.33E-05	27.98284348	0.000224486
24	rs2495477	G	A	G	A	-0.029019	0.0483	0.393807	0.4361	FALSE	1	55518467	0.0361	204613	0.1807	2.10E-12	1	0.00417434	115078	55518467	Total cholesterol || id:met-d-Total_C	0.00041978	115078	8.75E-06	204613	TRUE	1.95E-06	48.32693433	0.000402058
25	rs261290	C	T	C	T	-0.078138	0.0273	0.654642	0.6177	FALSE	15	58678720	0.0368	204613	0.4587	1.50E-79	15	0.00421371	115078	58678720	Total cholesterol || id:met-d-Total_C	0.002979303	115078	2.69E-06	204613	TRUE	6.63E-47	343.8707977	0.002760756
26	rs2618566	T	G	T	G	-0.0219844	-0.0184	0.660287	0.6771	FALSE	20	17844684	0.0386	204613	0.6334	1.90E-08	20	0.0042221	115078	17844684	Total cholesterol || id:met-d-Total_C	0.000235551	115078	1.11E-06	204613	TRUE	0.00010466	27.11266475	0.000216822
27	rs2642438	G	A	G	A	0.0318207	-0.0517	0.703836	0.7161	FALSE	1	220970028	0.0398	204613	0.1941	5.00E-14	1	0.00437814	115078	220970028	Total cholesterol || id:met-d-Total_C	0.000458835	115078	8.25E-06	204613	TRUE	4.78E-07	52.82508061	0.000422137
28	rs2740488	C	A	C	A	-0.0425254	-0.0241	0.265313	0.197	FALSE	9	107661742	0.0451	204613	0.5938	2.80E-20	9	0.00453947	115078	107661742	Total cholesterol || id:met-d-Total_C	0.000762028	115078	1.40E-06	204613	TRUE	7.34E-13	87.75795896	0.000704998
29	rs2792735	A	G	A	G	-0.0320407	0.0303	0.720334	0.6683	FALSE	10	113921825	0.0381	204613	0.4254	1.60E-13	10	0.00445386	115078	113921825	Total cholesterol || id:met-d-Total_C	0.000449522	115078	3.09E-06	204613	TRUE	1.31E-07	51.75244449	0.000413626
30	rs28807203	C	A	C	A	-0.10157	-0.0377	0.049209	0.06365	FALSE	19	45173951	0.0731	204613	0.6055	1.70E-28	19	0.00926956	115078	45173951	Total cholesterol || id:met-d-Total_C	0.001042257	115078	1.30E-06	204613	TRUE	2.79E-17	120.0639605	0.000965363
31	rs2943650	T	C	T	C	-0.0220515	0.0476	0.644755	0.6393	FALSE	2	227105921	0.0372	204613	0.2001	3.10E-08	2	0.00417007	115078	227105921	Total cholesterol || id:met-d-Total_C	0.00024294	115078	8.00E-06	204613	TRUE	0.000534859	27.96337474	0.000222756
32	rs34042070	G	C	G	C	0.0352287	0.0491	0.18698	0.1951	TRUE	16	72101525	0.0451	204613	0.2759	4.30E-12	16	0.00514834	115078	72101525	Total cholesterol || id:met-d-Total_C	0.000406722	115078	5.79E-06	204613	TRUE	1.43E-06	46.82295234	0.000377329
33	rs35135293	T	C	T	C	-0.0246633	-0.0398	0.516746	0.5879	FALSE	2	20363666	0.0365	204613	0.2757	1.80E-09	2	0.00401709	115078	20363666	Total cholesterol || id:met-d-Total_C	0.000327455	115078	5.81E-06	204613	TRUE	2.07E-05	37.69460941	0.000303798
34	rs35237252	A	C	A	C	0.0323113	-0.0782	0.250607	0.2298	FALSE	8	19870271	0.0425	204613	0.0660906	2.60E-11	8	0.00465699	115078	19870271	Total cholesterol || id:met-d-Total_C	0.00041815	115078	1.65E-05	204613	TRUE	8.73E-06	48.13913169	0.00039214
35	rs36018387	T	C	T	C	-0.0403666	0.1532	0.10509	0.1369	FALSE	6	35386872	0.0534	204613	0.00412202	1.30E-10	6	0.00654162	115078	35386872	Total cholesterol || id:met-d-Total_C	0.000330785	115078	4.02E-05	204613	TRUE	0.001303591	38.07796385	0.000306489
36	rs3777411	T	C	T	C	-0.0405292	0.039	0.150744	0.1276	FALSE	6	160476945	0.0536	204613	0.4662	6.40E-13	6	0.00558926	115078	160476945	Total cholesterol || id:met-d-Total_C	0.000456714	115078	2.59E-06	204613	TRUE	8.13E-08	52.58083005	0.000420576
37	rs4299376	T	G	T	G	-0.0428972	-0.056	0.676279	0.7831	FALSE	2	44072576	0.0436	204613	0.1991	6.10E-25	2	0.00428182	115078	44072576	Total cholesterol || id:met-d-Total_C	0.00087144	115078	8.06E-06	204613	TRUE	4.38E-13	100.3693424	0.000805721
38	rs4307732	A	G	A	G	0.0364447	0.0714	0.105928	0.1569	FALSE	11	126244955	0.0495	204613	0.1493	2.60E-08	11	0.00651417	115078	126244955	Total cholesterol || id:met-d-Total_C	0.000271924	115078	1.02E-05	204613	TRUE	0.000305912	31.30045012	0.000251583
39	rs4860948	A	T	A	T	0.0255436	-0.0654	0.244346	0.2377	TRUE	4	69340991	0.0421	204613	0.1207	1.90E-08	4	0.00466595	115078	69340991	Total cholesterol || id:met-d-Total_C	0.000260367	115078	1.18E-05	204613	TRUE	0.000565853	29.96981405	0.000240948
40	rs525028	A	G	A	G	-0.035615	-0.0559	0.708552	0.6287	FALSE	11	116705516	0.0372	204613	0.1332	1.60E-16	11	0.00441909	115078	116705516	Total cholesterol || id:met-d-Total_C	0.000564119	115078	1.10E-05	204613	TRUE	2.93E-08	64.95314799	0.000523876
41	rs553427	T	C	T	C	0.0312099	0.0261	0.517038	0.5598	FALSE	1	234852760	0.0361	204613	0.4695	1.20E-15	1	0.00399797	115078	234852760	Total cholesterol || id:met-d-Total_C	0.000529287	115078	2.55E-06	204613	TRUE	6.21E-09	60.94045499	0.000486463
42	rs562338	G	A	G	A	0.098242	-0.0188	0.819635	0.8131	FALSE	2	21288321	0.0459	204613	0.6817	3.10E-83	2	0.00519045	115078	21288321	Total cholesterol || id:met-d-Total_C	0.003103485	115078	8.20E-07	204613	TRUE	3.90E-50	358.2484886	0.002853627
43	rs56325564	A	G	A	G	0.0289563	-0.0369	0.482712	0.4591	FALSE	17	45766771	0.036	204613	0.3052	7.00E-14	17	0.00402858	115078	45766771	Total cholesterol || id:met-d-Total_C	0.000448748	115078	5.13E-06	204613	TRUE	2.82E-07	51.66330082	0.000418732
44	rs58542926	T	C	T	C	-0.0982855	-0.0011	0.074402	0.06416	FALSE	19	19379549	0.074	204613	0.988	3.00E-39	19	0.00760933	115078	19379549	Total cholesterol || id:met-d-Total_C	0.001447679	115078	1.08E-09	204613	TRUE	5.60E-25	166.8345771	0.001330503
45	rs633695	G	A	G	A	0.0587261	-0.0608	0.29236	0.306	FALSE	15	58725839	0.0389	204613	0.1175	3.60E-39	15	0.00441179	115078	58725839	Total cholesterol || id:met-d-Total_C	0.001537375	115078	1.19E-05	204613	TRUE	2.77E-22	177.1873271	0.001426996
46	rs653178	T	C	T	C	0.0305465	9.00E-04	0.51605	0.5849	FALSE	12	112007756	0.0363	204613	0.9797	3.10E-15	12	0.00400532	115078	112007756	Total cholesterol || id:met-d-Total_C	0.000505178	115078	3.00E-09	204613	TRUE	1.16E-09	58.16322433	0.000466064
47	rs6882345	A	G	A	G	0.0359238	0.0215	0.632845	0.6673	FALSE	5	156397673	0.0382	204613	0.573801	3.70E-18	5	0.00414212	115078	156397673	Total cholesterol || id:met-d-Total_C	0.000653207	115078	1.55E-06	204613	TRUE	4.11E-11	75.21755056	0.00059971
48	rs72631343	G	C	G	C	-0.0346131	-0.0459	0.129021	0.1425	TRUE	17	67191270	0.0512	204613	0.3709	3.50E-09	17	0.0059663	115078	67191270	Total cholesterol || id:met-d-Total_C	0.000292388	115078	3.93E-06	204613	TRUE	4.08E-05	33.65664487	0.000269264
49	rs72836561	T	C	T	C	-0.0763491	0.0734	0.031483	0.03218	FALSE	17	41926126	0.1019	204613	0.4709	1.70E-11	17	0.0114495	115078	41926126	Total cholesterol || id:met-d-Total_C	0.000386262	115078	2.54E-06	204613	TRUE	9.47E-07	44.46668983	0.000355485
50	rs73013176	C	T	C	T	-0.127568	-0.076	0.011282	0.004545	FALSE	19	11147526	0.278	204613	0.7845	6.70E-12	19	0.0192153	115078	11147526	Total cholesterol || id:met-d-Total_C	0.000382858	115078	3.65E-07	204613	TRUE	2.65E-07	44.07467869	0.000363055
51	rs7707394	A	G	A	G	0.0372247	0.029	0.357078	0.373	FALSE	5	74472939	0.037	204613	0.4328	3.20E-19	5	0.00416559	115078	74472939	Total cholesterol || id:met-d-Total_C	0.000693463	115078	3.00E-06	204613	TRUE	2.42E-11	79.85633393	0.000636229
52	rs77542162	G	A	G	A	0.118862	-0.15	0.022667	0.00676	FALSE	17	67081278	0.2201	204613	0.4955	4.00E-18	17	0.0134466	115078	67081278	Total cholesterol || id:met-d-Total_C	0.00067855	115078	2.27E-06	204613	TRUE	2.70E-11	78.13778484	0.000625969
53	rs77960347	G	A	G	A	0.190079	-0.0461	0.013239	0.007246	FALSE	18	47109955	0.2067	204613	0.8233	7.60E-28	18	0.0174651	115078	47109955	Total cholesterol || id:met-d-Total_C	0.00102824	115078	2.43E-07	204613	TRUE	1.02E-17	118.4475614	0.000943986
54	rs79220007	C	T	C	T	-0.050516	0.2179	0.076081	0.03724	FALSE	6	26098474	0.0951	204613	0.0219402	1.80E-11	6	0.00754059	115078	26098474	Total cholesterol || id:met-d-Total_C	0.000389846	115078	2.57E-05	204613	TRUE	6.76E-05	44.87942185	0.000358755
55	rs80017394	G	A	G	A	0.0278221	0.047	0.224979	0.2849	FALSE	12	9133256	0.0398	204613	0.2373	1.40E-08	12	0.004801	115078	9133256	Total cholesterol || id:met-d-Total_C	0.000291746	115078	6.82E-06	204613	TRUE	8.59E-05	33.5827613	0.000269939
56	rs8103315	A	C	A	C	0.0455886	0.006	0.135789	0.1872	FALSE	19	45254168	0.0462	204613	0.897	1.10E-14	19	0.00599703	115078	45254168	Total cholesterol || id:met-d-Total_C	0.000501923	115078	8.24E-08	204613	TRUE	1.93E-09	57.78831989	0.000487783
57	rs9304381	T	C	T	C	0.0483354	0.0802	0.818411	0.8234	FALSE	18	47158234	0.0471	204613	0.0881495	3.00E-21	18	0.00519129	115078	47158234	Total cholesterol || id:met-d-Total_C	0.00075278	115078	1.42E-05	204613	TRUE	1.31E-10	86.69220574	0.000694419
