# Supplementary material for: Plasma lipid levels and risk of retinal vascular occlusion: A genetic study using Mendelian randomization
Source: Front Endocrinol (Lausanne). 2022 Oct 10;13:954453. doi: 10.3389/fendo.2022.954453 (PMC9588969; doi:10.3389/fendo.2022.954453)
Supplement: Supplementary file 8 [file DataSheet_8.csv]

the details of SNPs in triglycerides from UKB	SNP	effect_allele.exposure	other_allele.exposure	effect_allele.outcome	other_allele.outcome	beta.exposure	beta.outcome	eaf.exposure	eaf.outcome	palindromic	chr	pos	se.outcome	samplesize.outcome	pval.outcome	pos.exposure	pval.exposure	samplesize.exposure	chr.exposure	se.exposure	exposure	rsq.exposure	effective_n.exposure	rsq.outcome	effective_n.outcome	steiger_dir	steiger_pval	F	R2
1	rs10455872	G	A	G	A	-0.178502	0.1263	0.07899	0.04573	FALSE	6	161010118	0.0851	204613	0.1378	161010118	1.10E-132	115078	6	0.00740163	Total triglycerides || id:met-d-Total_TG	0.005028717	115078	1.08E-05	204613	TRUE	1.67E-75	581.6094177	0.004636098
3	rs1047964	T	G	T	G	-0.230518	-0.0104	0.010073	0.009836	FALSE	11	117156893	0.1834	204613	0.9546	117156893	3.80E-30	115078	11	0.0203326	Total triglycerides || id:met-d-Total_TG	0.001115718	115078	1.57E-08	204613	TRUE	1.65E-19	128.5357251	0.001059746
5	rs111909590	T	C	T	C	0.0574689	0.0747	0.043581	0.02265	FALSE	6	160545046	0.1204	204613	0.5346	160545046	6.40E-10	115078	6	0.00985018	Total triglycerides || id:met-d-Total_TG	0.000295709	115078	1.88E-06	204613	TRUE	1.75E-05	34.03905036	0.000275322
6	rs1128249	T	G	T	G	-0.0485905	-0.081	0.391999	0.3477	FALSE	2	165528624	0.0377	204613	0.0315602	165528624	4.30E-34	115078	2	0.00409311	Total triglycerides || id:met-d-Total_TG	0.00122315	115078	2.26E-05	204613	TRUE	2.28E-16	140.9275506	0.001125439
7	rs11429307	G	GT	G	GT	-0.0566414	0.0184	0.808481	0.8647	FALSE	5	55857025	0.0525	204613	0.7263	55857025	1.50E-28	115078	5	0.00509643	Total triglycerides || id:met-d-Total_TG	0.001072223	115078	6.00E-07	204613	TRUE	3.98E-18	123.5195872	0.000993527
8	rs116843064	A	G	A	G	-0.234034	0.0467	0.019852	0.0274	FALSE	19	8429323	0.1104	204613	0.6726	8429323	1.20E-60	115078	19	0.0143419	Total triglycerides || id:met-d-Total_TG	0.002308639	115078	8.75E-07	204613	TRUE	1.72E-37	266.2836681	0.002131493
9	rs117733303	G	A	G	A	-0.302407	-0.0256	0.0185	0.0113	FALSE	6	160922870	0.1699	204613	0.8803	160922870	1.80E-93	115078	6	0.0148122	Total triglycerides || id:met-d-Total_TG	0.003609022	115078	1.11E-07	204613	TRUE	2.95E-59	416.8161567	0.003321052
10	rs11903847	C	T	C	T	-0.0235869	-0.064	0.665068	0.7827	FALSE	2	25592918	0.0438	204613	0.1441	25592918	4.40E-08	115078	2	0.0043072	Total triglycerides || id:met-d-Total_TG	0.000260528	115078	1.04E-05	204613	TRUE	0.000458024	29.98828677	0.000247853
11	rs11976955	G	C	G	C	0.0311031	0.008	0.314213	0.3079	TRUE	7	130433594	0.0387	204613	0.8365	130433594	1.80E-13	115078	7	0.00431585	Total triglycerides || id:met-d-Total_TG	0.000451122	115078	2.09E-07	204613	TRUE	1.69E-08	51.93673798	0.000416918
12	rs1260326	C	T	C	T	-0.0999564	0.0172	0.603982	0.649	FALSE	2	27730940	0.0376	204613	0.6468	27730940	4.80E-138	115078	2	0.00408283	Total triglycerides || id:met-d-Total_TG	0.005181526	115078	1.02E-06	204613	TRUE	5.94E-83	599.3749912	0.004779584
13	rs13108218	G	A	G	A	-0.0367121	-0.0114	0.615355	0.6772	FALSE	4	3443931	0.0384	204613	0.765799	3443931	1.90E-20	115078	4	0.00413932	Total triglycerides || id:met-d-Total_TG	0.000683092	115078	4.31E-07	204613	TRUE	4.63E-12	78.66117902	0.00063802
14	rs13265201	G	C	G	C	0.0327473	-0.0029	0.396268	0.3358	TRUE	8	11493678	0.0525	204613	0.9561	11493678	1.10E-15	115078	8	0.00412476	Total triglycerides || id:met-d-Total_TG	0.000547433	115078	1.49E-08	204613	TRUE	2.65E-10	63.03091746	0.000513114
15	rs13423088	A	T	A	T	-0.0398415	-0.046	0.317021	0.3438	TRUE	2	227026864	0.0376	204613	0.2214	227026864	1.00E-20	115078	2	0.00429602	Total triglycerides || id:met-d-Total_TG	0.000746843	115078	7.31E-06	204613	TRUE	2.32E-11	86.00798492	0.00068738
16	rs141469619	G	A	G	A	0.282528	-0.0969	0.010141	0.004074	FALSE	11	116714293	0.3017	204613	0.748201	116714293	1.40E-44	115078	11	0.0211196	Total triglycerides || id:met-d-Total_TG	0.001552716	115078	5.04E-07	204613	TRUE	8.04E-26	178.9582043	0.001602533
17	rs1471251	T	A	T	A	0.0318618	-0.0728	0.397126	0.3964	TRUE	4	87976359	0.0366	204613	0.04689	87976359	7.50E-16	115078	4	0.00410343	Total triglycerides || id:met-d-Total_TG	0.000523642	115078	1.93E-05	204613	TRUE	5.22E-07	60.29017659	0.0004861
18	rs150844304	C	A	C	A	0.145591	0.0495	0.025676	0.004967	FALSE	15	43726625	0.2564	204613	0.8469	43726625	4.10E-32	115078	15	0.0126548	Total triglycerides || id:met-d-Total_TG	0.00114888	115078	1.82E-07	204613	TRUE	1.02E-19	132.3605266	0.001060547
19	rs1561748	C	G	C	G	-0.0640279	-0.0236	0.267457	0.1446	TRUE	8	19733244	0.051	204613	0.6441	19733244	2.50E-39	115078	8	0.00486981	Total triglycerides || id:met-d-Total_TG	0.001499954	115078	1.05E-06	204613	TRUE	1.34E-24	172.8679499	0.001606407
21	rs174580	G	A	G	A	0.0470749	0.0136	0.351967	0.4149	FALSE	11	61606642	0.0363	204613	0.7079	61606642	1.50E-30	115078	11	0.00417813	Total triglycerides || id:met-d-Total_TG	0.001101923	115078	6.86E-07	204613	TRUE	1.53E-18	126.9447998	0.001010899
22	rs1801689	C	A	C	A	-0.0859925	-0.1804	0.030531	0.009673	FALSE	17	64210580	0.1858	204613	0.3317	64210580	4.80E-15	115078	17	0.011627	Total triglycerides || id:met-d-Total_TG	0.000475111	115078	4.61E-06	204613	TRUE	9.61E-08	54.69980841	0.00043775
23	rs182611493	G	A	G	A	-0.113727	0.2047	0.012523	0.0509	FALSE	19	19458388	0.083	204613	0.01366	19458388	1.20E-09	115078	19	0.0192534	Total triglycerides || id:met-d-Total_TG	0.000303107	115078	2.97E-05	204613	TRUE	0.001171691	34.89091019	0.000319884
24	rs2035816	G	A	G	A	-0.0403075	-0.0935	0.0843	0.03035	FALSE	4	100508556	0.1047	204613	0.372	100508556	1.30E-08	115078	4	0.00721235	Total triglycerides || id:met-d-Total_TG	0.000271341	115078	3.90E-06	204613	TRUE	8.32E-05	31.23331904	0.000250832
25	rs2081194	C	G	C	G	-0.0249128	-0.0104	0.601355	0.6583	TRUE	19	49263477	0.0381	204613	0.784099	49263477	2.60E-08	115078	19	0.00419122	Total triglycerides || id:met-d-Total_TG	0.000306935	115078	3.64E-07	204613	TRUE	4.40E-06	35.33167015	0.000297572
26	rs2081687	C	T	C	T	-0.0266004	0.0137	0.663094	0.6151	FALSE	8	59388565	0.0368	204613	0.7099	59388565	1.90E-10	115078	8	0.00423005	Total triglycerides || id:met-d-Total_TG	0.000343519	115078	6.77E-07	204613	TRUE	1.53E-06	39.54443119	0.000316148
27	rs2092479	G	C	G	C	-0.0240745	0.0125	0.32623	0.2787	TRUE	20	39204644	0.0399	204613	0.7546	39204644	2.00E-09	115078	20	0.00427109	Total triglycerides || id:met-d-Total_TG	0.000276015	115078	4.80E-07	204613	TRUE	1.55E-05	31.77145516	0.000254789
28	rs2186037	G	A	G	A	0.0314292	-0.005	0.51879	0.5256	FALSE	6	127455029	0.0358	204613	0.8887	127455029	5.70E-16	115078	6	0.00400647	Total triglycerides || id:met-d-Total_TG	0.000534473	115078	9.53E-08	204613	TRUE	5.96E-10	61.53792709	0.0004932
29	rs2302263	T	C	T	C	0.0406468	0.0348	0.088118	0.1276	FALSE	11	64021821	0.0538	204613	0.5179	64021821	9.90E-09	115078	11	0.00707093	Total triglycerides || id:met-d-Total_TG	0.000287072	115078	2.04E-06	204613	TRUE	2.55E-05	33.04453504	0.000265513
30	rs2478236	A	G	A	G	-0.0262343	-0.0169	0.403779	0.4077	FALSE	10	94797973	0.0365	204613	0.643501	94797973	2.30E-12	115078	10	0.00408231	Total triglycerides || id:met-d-Total_TG	0.000358745	115078	1.05E-06	204613	TRUE	1.16E-06	41.29780787	0.000331375
31	rs261290	C	T	C	T	-0.0412972	0.0273	0.654642	0.6177	FALSE	15	58678720	0.0368	204613	0.4587	58678720	2.10E-23	115078	15	0.00421668	Total triglycerides || id:met-d-Total_TG	0.000832824	115078	2.69E-06	204613	TRUE	1.48E-13	95.9179583	0.00077116
32	rs2678379	G	A	G	A	0.0977828	0.0692	0.793824	0.734	FALSE	2	21226560	0.0406	204613	0.0884993	21226560	1.00E-90	115078	2	0.00492433	Total triglycerides || id:met-d-Total_TG	0.003414761	115078	1.42E-05	204613	TRUE	6.52E-50	394.3035071	0.003129805
33	rs28383314	C	T	C	T	0.0417524	0.0043	0.62295	0.6891	FALSE	6	32587213	0.0423	204613	0.9193	32587213	5.90E-25	115078	6	0.00411915	Total triglycerides || id:met-d-Total_TG	0.000892022	115078	5.05E-08	204613	TRUE	8.49E-16	102.7419194	0.000818927
35	rs28752924	C	T	C	T	0.0265503	-0.0051	0.445527	0.4438	FALSE	6	31303922	0.0406	204613	0.8997	31303922	2.80E-10	115078	6	0.00414231	Total triglycerides || id:met-d-Total_TG	0.000356873	115078	7.71E-08	204613	TRUE	4.37E-07	41.08219794	0.000348276
37	rs2915400	C	T	C	T	0.0260142	-0.0023	0.767812	0.6865	FALSE	11	14364951	0.0386	204613	0.9525	14364951	1.60E-08	115078	11	0.0047513	Total triglycerides || id:met-d-Total_TG	0.000260434	115078	1.74E-08	204613	TRUE	1.40E-05	29.97754364	0.000241293
38	rs2925979	C	T	C	T	-0.0326311	-0.0473	0.69893	0.6778	FALSE	16	81534790	0.0384	204613	0.2172	81534790	2.70E-14	115078	16	0.0043593	Total triglycerides || id:met-d-Total_TG	0.000486669	115078	7.42E-06	204613	TRUE	1.53E-07	56.03119867	0.00044812
39	rs328	G	C	G	C	-0.19034	-0.0179	0.10031	0.08881	TRUE	8	19819724	0.0629	204613	0.776301	19819724	1.30E-185	115078	8	0.00662907	Total triglycerides || id:met-d-Total_TG	0.007113279	115078	3.96E-07	204613	TRUE	8.53E-115	824.432151	0.00653924
40	rs34682685	A	G	A	G	0.0405038	0.0468	0.103445	0.05781	FALSE	16	72096227	0.076	204613	0.5377	72096227	3.10E-10	115078	16	0.00660155	Total triglycerides || id:met-d-Total_TG	0.000327019	115078	1.85E-06	204613	TRUE	5.66E-06	37.64434162	0.000304304
42	rs3812316	G	C	G	C	-0.123841	0.0027	0.129264	0.1275	TRUE	7	73020337	0.0536	204613	0.9599	73020337	8.00E-95	115078	7	0.00595392	Total triglycerides || id:met-d-Total_TG	0.003745488	115078	1.24E-08	204613	TRUE	7.00E-62	432.636255	0.003452415
43	rs3857142	T	C	T	C	0.0238564	0.0518	0.663407	0.7383	FALSE	4	15106036	0.0408	204613	0.2042	15106036	6.80E-09	115078	4	0.00424674	Total triglycerides || id:met-d-Total_TG	0.000274154	115078	7.88E-06	204613	TRUE	0.000189782	31.55720059	0.00025417
44	rs3860847	A	G	A	G	0.03526	-0.0037	0.212511	0.2177	FALSE	8	126631799	0.0438	204613	0.9334	126631799	2.50E-13	115078	8	0.00490604	Total triglycerides || id:met-d-Total_TG	0.000448666	115078	3.49E-08	204613	TRUE	1.21E-08	51.65382019	0.000416122
45	rs4491981	A	C	A	C	-0.025833	0.0435	0.241217	0.1713	FALSE	4	171563776	0.0478	204613	0.3622	171563776	9.80E-09	115078	4	0.00470408	Total triglycerides || id:met-d-Total_TG	0.000262	115078	4.05E-06	204613	TRUE	0.00011947	30.15784397	0.00024429
46	rs4704834	G	A	G	A	0.0388698	0.0212	0.644037	0.6722	FALSE	5	156443066	0.0383	204613	0.5805	156443066	3.90E-22	115078	5	0.00417137	Total triglycerides || id:met-d-Total_TG	0.000753971	115078	1.50E-06	204613	TRUE	1.07E-12	86.82947701	0.00069274
47	rs483082	T	G	T	G	0.0527258	-0.0713	0.236543	0.2366	FALSE	19	45416178	0.0429	204613	0.095971	45416178	2.10E-29	115078	19	0.00470965	Total triglycerides || id:met-d-Total_TG	0.001087957	115078	1.35E-05	204613	TRUE	1.75E-15	125.3340544	0.001004086
49	rs56017239	G	A	G	A	0.0587308	-0.1832	0.036381	0.02241	FALSE	17	40989002	0.1209	204613	0.1297	40989002	2.10E-08	115078	17	0.0108324	Total triglycerides || id:met-d-Total_TG	0.00025538	115078	1.12E-05	204613	TRUE	0.000607585	29.3956086	0.000241848
50	rs58542926	T	C	T	C	-0.108569	-0.0011	0.074402	0.06416	FALSE	19	19379549	0.074	204613	0.988	19379549	9.70E-47	115078	19	0.00762369	Total triglycerides || id:met-d-Total_TG	0.001759267	115078	1.08E-09	204613	TRUE	5.21E-30	202.8061957	0.001623487
51	rs60960031	A	G	A	G	-0.0243197	0.0395	0.402844	0.4137	FALSE	2	21530659	0.0365	204613	0.2788	21530659	3.10E-09	115078	2	0.00407916	Total triglycerides || id:met-d-Total_TG	0.000308785	115078	5.72E-06	204613	TRUE	3.79E-05	35.5447076	0.000284558
52	rs62117489	A	C	A	C	-0.0556104	0.009	0.05647	0.03474	FALSE	19	8442202	0.098	204613	0.9268	8442202	7.50E-11	115078	19	0.0086797	Total triglycerides || id:met-d-Total_TG	0.000356585	115078	4.12E-08	204613	TRUE	3.97E-07	41.04900252	0.000329546
53	rs62222988	C	T	C	T	0.0208249	0.004	0.373877	0.5185	FALSE	21	40569508	0.0359	204613	0.9107	40569508	4.70E-08	115078	21	0.00414583	Total triglycerides || id:met-d-Total_TG	0.000219211	115078	6.07E-08	204613	TRUE	7.76E-05	25.23148836	0.000203041
54	rs632057	G	T	G	T	-0.0366043	-0.0035	0.627779	0.5717	FALSE	6	139834012	0.0361	204613	0.9228	139834012	1.80E-18	115078	6	0.00413052	Total triglycerides || id:met-d-Total_TG	0.000681983	115078	4.59E-08	204613	TRUE	2.05E-12	78.5334639	0.000626184
55	rs633695	G	A	G	A	0.0287497	-0.0608	0.29236	0.306	FALSE	15	58725839	0.0389	204613	0.1175	58725839	1.50E-10	115078	15	0.00441489	Total triglycerides || id:met-d-Total_TG	0.000368368	115078	1.19E-05	204613	TRUE	1.94E-05	42.40595614	0.000342001
56	rs684773	C	A	C	A	0.0371947	-0.0486	0.767067	0.8484	FALSE	3	135956305	0.05	204613	0.3311	135956305	3.30E-16	115078	3	0.00473316	Total triglycerides || id:met-d-Total_TG	0.000536342	115078	4.62E-06	204613	TRUE	1.18E-08	61.75324007	0.000494375
57	rs6938550	A	G	A	G	-0.039835	0.0194	0.914148	0.8737	FALSE	6	20462138	0.0539	204613	0.719	20462138	2.30E-08	115078	6	0.00712834	Total triglycerides || id:met-d-Total_TG	0.0002713	115078	6.33E-07	204613	TRUE	2.09E-05	31.22862272	0.000249073
58	rs7133378	A	G	A	G	-0.0294477	-0.0054	0.319792	0.2833	FALSE	12	124409502	0.0399	204613	0.8914	124409502	6.00E-13	115078	12	0.00428826	Total triglycerides || id:met-d-Total_TG	0.000409617	115078	8.95E-08	204613	TRUE	6.23E-08	47.15638905	0.000377261
59	rs7140110	C	T	C	T	0.027646	-0.0084	0.299371	0.2798	FALSE	13	114544024	0.0402	204613	0.834	114544024	8.90E-11	115078	13	0.0043695	Total triglycerides || id:met-d-Total_TG	0.000347749	115078	2.13E-07	204613	TRUE	7.97E-07	40.03143145	0.000320621
60	rs72555385	G	A	G	A	0.0703491	-0.0176	0.04931	0.02286	FALSE	7	73123473	0.1206	204613	0.884	73123473	4.50E-14	115078	7	0.00928038	Total triglycerides || id:met-d-Total_TG	0.000499096	115078	1.04E-07	204613	TRUE	2.28E-09	57.46263969	0.000464003
61	rs72836561	T	C	T	C	0.11592	0.0734	0.031483	0.03218	FALSE	17	41926126	0.1019	204613	0.4709	41926126	4.80E-25	115078	17	0.0114538	Total triglycerides || id:met-d-Total_TG	0.000889296	115078	2.54E-06	204613	TRUE	1.81E-14	102.4277314	0.000819464
62	rs72986845	C	A	C	A	-0.0331813	0.0776	0.13555	0.1185	FALSE	1	109615481	0.055	204613	0.1586	109615481	2.50E-08	115078	1	0.00591253	Total triglycerides || id:met-d-Total_TG	0.000273613	115078	9.73E-06	204613	TRUE	0.000269449	31.49488882	0.000258022
63	rs74434374	A	C	A	C	0.0638559	-0.0611	0.044815	0.034	FALSE	6	31850308	0.0992	204613	0.537499	31850308	8.40E-12	115078	6	0.00965537	Total triglycerides || id:met-d-Total_TG	0.000379939	115078	1.85E-06	204613	TRUE	8.61E-07	43.73853363	0.000349094
64	rs7679	C	T	C	T	0.0449599	-0.072	0.186404	0.1484	FALSE	20	44576502	0.0501	204613	0.1506	44576502	6.30E-20	115078	20	0.00514644	Total triglycerides || id:met-d-Total_TG	0.000662772	115078	1.01E-05	204613	TRUE	9.01E-10	76.31973354	0.000613119
65	rs76895963	G	T	G	T	-0.0918829	0.1151	0.020556	0.03118	FALSE	12	4384844	0.1079	204613	0.2861	4384844	2.40E-09	115078	12	0.0155561	Total triglycerides || id:met-d-Total_TG	0.000303076	115078	5.56E-06	204613	TRUE	4.41E-05	34.88734623	0.000339952
66	rs79439217	T	TAAGAA	T	TAAGAA	0.0836936	-0.0066	0.647276	0.7359	FALSE	1	63060037	0.0406	204613	0.8708	63060037	1.20E-92	115078	1	0.00418194	Total triglycerides || id:met-d-Total_TG	0.003468448	115078	1.29E-07	204613	TRUE	5.94E-57	400.5243304	0.003198446
67	rs79598313	T	C	T	C	0.105871	0.2318	0.023202	0.03468	FALSE	1	27284913	0.0991	204613	0.0193901	27284913	8.60E-15	115078	1	0.0132725	Total triglycerides || id:met-d-Total_TG	0.000552616	115078	2.67E-05	204613	TRUE	6.44E-07	63.62804249	0.000508059
68	rs883863	A	G	A	G	0.0252144	0.0603	0.308022	0.3014	FALSE	11	116389017	0.039	204613	0.1222	116389017	1.30E-08	115078	11	0.00436383	Total triglycerides || id:met-d-Total_TG	0.000290035	115078	1.17E-05	204613	TRUE	0.000220163	33.38578784	0.00027102
69	rs964184	C	G	C	G	-0.218916	-0.0208	0.867255	0.854	TRUE	11	116648917	0.0506	204613	0.6814	116648917	1.00E-200	115078	11	0.00589191	Total triglycerides || id:met-d-Total_TG	0.011854384	115078	8.26E-07	204613	TRUE	3.12E-190	1380.520308	0.011034432
70	rs9844972	C	G	C	G	0.0402682	-0.0426	0.070765	0.05437	TRUE	3	150097635	0.0794	204613	0.5914	150097635	4.90E-08	115078	3	0.00793474	Total triglycerides || id:met-d-Total_TG	0.000223757	115078	1.41E-06	204613	TRUE	0.000185499	25.75485046	0.000213255
71	rs9889584	A	G	A	G	0.0512238	-0.1019	0.062205	0.07812	FALSE	17	17434141	0.067	204613	0.1284	17434141	9.10E-10	115078	17	0.0082858	Total triglycerides || id:met-d-Total_TG	0.000332006	115078	1.13E-05	204613	TRUE	5.51E-05	38.21859293	0.000306131
72	rs998584	A	C	A	C	0.0308562	0.0721	0.482334	0.4825	FALSE	6	43757896	0.0361	204613	0.0457604	43757896	5.60E-15	115078	6	0.00399776	Total triglycerides || id:met-d-Total_TG	0.000517418	115078	1.95E-05	204613	TRUE	6.49E-07	59.57327078	0.000475458
